# Supplementary material for: Computational analysis of Ayurvedic herbs to explore their potential role as anti-cervical cancer agents
Source: Mol Biol Res Commun. 2025;14(2):129–41. doi: 10.22099/mbrc.2024.51173.2038 (PMC11865937; doi:10.22099/mbrc.2024.51173.2038)
Supplement: Supplementary file 1 [file MBRC-14-129-s001.xlsx]

## Sheet: Table S1
List of Anti-Cervical Cancer Herbs
Herb ID	Herb	Common Name of The Herb	References
ACCH1	Allium ascalonicum	Wild Onion	[45]
ACCH2	Allium cepa	Onion, Shallot	[46]
ACCH3	Allium sativum	Garlic	[47]
ACCH4	Arctiumlappa	Burdock root	[39]
ACCH5	Berberis aristata	Indian barberry/tree turmeric	[8]
ACCH6	Boerhaavia diffusa Linn.	Punarnava	[48]
ACCH7	Camellia since sis	Green tea	[49]
ACCH8	Cannabis sativa	Indian Hemp	[8]
ACCH9	Capsicum annuum	Bell pepper	[50]
ACCH10	Cassia obtusifolia	Indian Senna	[51]
ACCH11	Catharanthus roseus	Madagascar periwinkle	[52]
ACCH12	Cinnamomum cassia	Cinnamon	[53]
ACCH13	Clerodendrum viscosum	Clerodendrum viscosum	[54]
ACCH14	Curcuma longa	Turmeric	[47]
ACCH15	Dendrobium nobile	Noble Dendrobium	[55]
ACCH16	Duchesnea indica	Indian Strawberry	[56]
ACCH17	Equisetum arvense	Horsetail	[57]
ACCH18	Foeniculum vulgare	Fennel	[50]
ACCH19	Hedychium coronarium	White ginger lily	[58]
ACCH20	Hypericum perforatum	St John's-wort	[59]
ACCH21	Inula cappa	Fragrant Inula	[60]
ACCH22	Inula helenium	Elecampane	[57]
ACCH23	Lycium barbarum	Wolfberry	[61]
ACCH24	Moringa oleifera	Drumstick	[62]
ACCH25	Myristica fragrans	Nutmeg	[8]
ACCH26	Nigella sativa	Black Cumin	[63]
ACCH27	Ocimum basilicum	Sweet Basil	[64]
ACCH28	Origanum vulgare	Oregano	[50]
ACCH29	Oxalis corniculata	Changeri/Yellow Wood Sorrel	[8]
ACCH30	Panax ginseng	Ginseng	[52]
ACCH31	Phyllanthus emblica	Amalaki	[65]
ACCH32	Picrorhiza kurroa	Kutki	[8]
ACCH33	Piper nigrum	Black pepper	[8]
ACCH34	Pistacia vera	Pistachio	[66]
ACCH35	Rheum emodi	Revandchini/ indian rhubarb	[8]
ACCH36	Rheum palmatum	Chinese Rhubarb	[67]
ACCH37	Rosmarinus officinalis	Rosemary	[68]
ACCH38	Rubusidaeus	Red raspberry leaf	[69]
ACCH39	Solanum nigrum	Black Nightshade	[70]
ACCH40	Taraxacum officinale	Dandelion	[71]
ACCH41	Thalictrum foliolosum	Leafy Meadow-Rue	[8]
ACCH42	Thymus vulgaris	Garden Thyme	[72]
ACCH43	Tiliacoraracemosa	Krishnavetra	[73]
ACCH44	Withania somnifera	Ashwagandha	[74]
ACCH45	Zanthoxylum armatum	Winged Prickly Ash	[8]
ACCH46	Zingiber officinale	Ginger	[75]

## Sheet: Sheet1
8. Salaria D, Rolta R, Mehta J, Awofisayo O, Fadare OA, Kaur B, Kumar B, Araujo da Costa R, Chandel SR, Kaushik N, Choi EH, Kaushik NK. Phytoconstituents of traditional Himalayan Herbs as potential inhibitors of Human Papillomavirus (HPV-18) for cervical cancer treatment: An In silico Approach. PLoS One 2022;17:e0265420.
39. Lee CY, Hsin MC, Chen PN, Lin CW, Wang PH, Yang SF, Hsiao YH. Arctiin Inhibits Cervical Cancer Cell Migration and Invasion through Suppression of S100A4 Expression via PI3K/Akt Pathway. Pharmaceutics 2022;14:365.
45. Mohammadi-Motlagh HR, Mostafaie A, Mansouri K. Anticancer and anti-inflammatory activities of shallot (Allium ascalonicum) extract. Arch Med Sci 2011;7:38-44.
46. Kianian F, Marefati N, Boskabady M, Ghasemi SZ, Boskabady MH. Pharmacological Properties of Allium cepa, Preclinical and Clinical Evidences; A Review. Iran J Pharm Res 2021;20:107-134.
47. Khan T, Ali M, Khan A, Nisar P, Jan SA, Afridi S, Shinwari ZK. Anticancer Plants: A Review of the Active Phytochemicals, Applications in Animal Models, and Regulatory Aspects. Biomolecules 2019;10:47.
48. Srivastava R, Saluja D, Dwarakanath BS, Chopra M. Inhibition of human cervical cancer cell growth by ethanolic extract of Boerhaavia diffusa Linn.(punarnava) root. Evid Based Complement Alternat Med 2011;2011:427031.
49. Zou C, Liu H, Feugang JM, Hao Z, Chow HHS, Garcia F. Green Tea Compound in Chemoprevention of Cervical Cancer. Int J Gynecol Cancer 2010;20:617-624.
50. Berrington D, Lall N. Anticancer Activity of Certain Herbs and Spices on the Cervical Epithelial Carcinoma (HeLa) Cell Line. Evid Based Complement Alternat Med 2012;2012:1-11.
51. Rakib M, Ansari AA, Arif M, Ahmad A. A review of phytochemical and biological studies on cassia obtusifolia linn. in folklore medicine of eastern Uttar Pradesh. World J Pharm Res 2018;7:191-201.
52. Agarwal N, Majee C, Chakraborthy GS. Natural Herbs as Anticancer Drugs. Int J Pharmtech Res 2012;4:1142-1153.
53. Koppikar SJ, Choudhari AS, Suryavanshi SA, Kumari S, Chattopadhyay S, Kaul-Ghanekar R. Aqueous Cinnamon Extract (ACE-c) from the bark of Cinnamomum cassia causes apoptosis in human cervical cancer cell line (SiHa) through loss of mitochondrial membrane potential. BMC Cancer 2010;10:210.
54. Sun C, Nirmalananda S, Jenkins CE, Debnath S, Balambika R, Fata JE, Raja KS. First ayurvedic approach towards green drugs: anti cervical cancer-cell properties of Clerodendrum viscosum root extract. Anticancer Agents Med Chem 2013;13:1469-1476.
55. Zhao R, Zheng S, Li Y, Zhang X, Rao D, Chun Z, Hu Y. As a novel anticancer candidate, ether extract of Dendrobium nobile overstimulates cellular protein biosynthesis to induce cell stress and autophagy. J Appl Biomed 2023;21:23-35.
56. Peng B, Hu Q, Liu X, Wang L, Chang Q, Li J, Tang J, Wang N, Wang Y. Duchesnea Phenolic Fraction Inhibits In Vitro and In Vivo Growth of Cervical Cancer Through Induction of Apoptosis and Cell Cycle Arrest. Exp Biol Med (Maywood) 2009;234:74-83.
57. Tepkeeva II, Aushev VN, Zborovskaya IB, Demushkin VP. Cytostatic activity of peptide extracts of medicinal plants on transformed A549, H1299, and HeLa cells.Bull Exp Biol Med 2009;147:48-51.
58. Ray A, Jena S, Dash B, Sahoo A, Kar B, Patnaik J, Panda PC, Nayak S, Mahapatra N. Hedychium coronarium extract arrests cell cycle progression, induces apoptosis, and impairs migration and invasion in HeLa cervical cancer cells. Cancer Manag Res 2019;11:483-500.
59. Barras A, Boussekey L, Courtade E, Boukherroub R. Hypericin-loaded lipid nanocapsules for photodynamic cancer therapy in vitro. Nanoscale 2013;5:10562-10572.
60. Xie HG, Chen H, Cao B, Zhang HW, Zou ZM. Cytotoxic germacranolide sesquiterpene from Inula cappa. Chem Pharm Bull (Tokyo) 2007;55:1258-1260.
61. Zhang Z, Liu X, Wu T, Liu J, Zhang X, Yang X, Goodheart MJ, Engelhardt JF, Wang Y. Selective suppression of cervical cancer Hela cells by 2-O-β-D-glucopyranosyl-L-ascorbic acid isolated from the fruit of Lycium barbarum L. Cell Biol Toxicol 2011;27:107-121.
62. Vasanth K, Ilango K, MohanKumar R, Agrawal A, Dubey GP. Anticancer activity of Moringa oleifera mediated silver nanoparticles on human cervical carcinoma cells by apoptosis induction. Colloids Surf B Biointerfaces 2014;117:354-359.
63. Park SH, Kim M, Lee S, Jung W, Kim B. Therapeutic Potential of Natural Products in Treatment of Cervical Cancer: A Review. Nutrients 2021;13:154.
64. Kathirvel P, Ravi S. Chemical composition of the essential oil from basil (Ocimumbasilicum Linn.) and its in vitro cytotoxicity against HeLa and HEp-2 human cancer cell lines and NIH 3T3 mouse embryonic fibroblasts. Nat Prod Res 2012;26:1112-1118.
65. Mahata S, Pandey A, Shukla S, Tyagi A, Husain SA, Das BC, Bharti AC. Anticancer Activity of Phyllanthus emblica Linn. (Indian Gooseberry): Inhibition of Transcription Factor AP-1 and HPV Gene Expression in Cervical Cancer Cells. Nutr Cancer 2013;65(suppl 1):88-97.
66. Seifaddinipour M, Farghadani R, Namvar F, Bin Mohamad J, Muhamad NA. In vitro and in vivo anticancer activity of the most cytotoxic fraction of pistachio hull extract in breast cancer. Molecules 2020;25:1776.
67. Tan ZB, Fan HJ, Wu YT, Xie LP, Bi YM, Xu HL, Chen HM, Li J, Liu B, Zhou YC. Rheum palmatum extract exerts anti-hepatocellular carcinoma effects by inhibiting signal transducer and activator of transcription 3 signaling. J Ethnopharmacol 2019;232:62-72.
68. Santos PASR, Avanço GB, Nerilo SB, Marcelino RIA, Janeiro V, Valadares MC, Machinski M. Assessment of cytotoxic activity of rosemary (Rosmarinus officinalis L.), turmeric (Curcuma longa L.), and ginger (Zingiber officinale R.) essential oils in cervical cancer cells (HeLa). Scientific World Journal 2016;2016:9273078.
69. Joubert KS, George BP, Radmila Razlog, Abrahamse H. The In-Vitro Effect of Homeopathically Prepared Rubus idaeus and 680 nm Laser Irradiation on Cervical Cancer Cells. Homeopathy 2023;112:50-56.
70. Nawaz A, Jamal A, Arif A, Parveen Z. In vitro cytotoxic potential of Solanum nigrum against human cancer cell lines. Saudi J Biol Sci 2021;28:4786-4792.
71. Lin CJ, Liu ST, Yang RC, Wang LH, Tsai CC, Chen TW, Huang SM. Anticancer Effects of Taraxacum via Cell Cycle Arrest, Necrosis, Apoptosis, and Endoplasmic Reticulum Stress. Am J Chin Med 2022;50:569-587.
72. Maocha IG, Carvalho J, Lopes-Nunes J, Rosado T, Gallardo E, Tomás M, Palmeira-de-Oliveira A, Palmeira-de-Oliveira R, Martinez-de-Oliveira J, Campello MPC, Paulo A, Cruz C. Drug Formulations for Localized Treatment of Human Papillomavirus-Induced Lesions. J Pharm Sci 2022;111:2230-2238.
73. Pal A, Sengupta S, Kundu R. Tiliacoraracemosa leaves induce oxidative stress mediated DNA damage leading to G2/M phase arrest and apoptosis in cervical cancer cells SiHa. J Ethnopharmacol 2021;269:113686.
74. Sudeep HV, Gouthamchandra K, Venkatesh BJ, Prasad KS. Viwithan, a Standardized Withania somnifera Root Extract Induces Apoptosis in Murine Melanoma Cells. Pharmacogn Mag 2018;13(Suppl 4):S801-S806.
75. Ansari JA, Ahmad MK, Khan AR, Fatima N, Khan HJ, Rastogi N, Mishra DP, Mahdi AA. Anticancer and Antioxidant activity of Zingiber officinale Roscoe rhizome. Indian J Exp Biol 2016;54:767-773.

## Sheet: Table S2
Bioactive ID	Name of the bioactive compound	SMILES annotation
ACCB002	(-)-Anaferine	C1CCNC(C1)CC(=O)CC2CCCCN2
ACCB003	(-)-Apparicine	CC=C1CN2CCC1C(=C)C3=C(C2)C4=CC=CC=C4N3
ACCB004	(-)-Arctigenin	COC1=C(C=C(C=C1)CC2COC(=O)C2CC3=CC(=C(C=C3)O)OC)OC
ACCB005	(-)-EPICATECHIN	C1C(C(OC2=CC(=CC(=C21)O)O)C3=CC(=C(C=C3)O)O)O
ACCB006	(-)-EPIGALLOCATECHIN	C1C(C(OC2=CC(=CC(=C21)O)O)C3=CC(=C(C(=C3)O)O)O)O
ACCB007	(-)-piperitone	CC1=CC(=O)C(CC1)C(C)C
ACCB008	(+)-CATECHIN	C1C(C(OC2=CC(=CC(=C21)O)O)C3=CC(=C(C=C3)O)O)O
ACCB009	(+)-Epicatechin(-)-EPICATECHIN	C1C(C(OC2=CC(=CC(=C21)O)O)C3=CC(=C(C=C3)O)O)O
ACCB010	(+)-Fargesin	COC1=C(C=C(C=C1)C2C3COC(C3CO2)C4=CC5=C(C=C4)OCO5)OC
ACCB011	(+)-GALLOCATECHIN	C1C(C(OC2=CC(=CC(=C21)O)O)C3=CC(=C(C(=C3)O)O)O)O
ACCB012	(+)-Sesamin	C1C2C(COC2C3=CC4=C(C=C3)OCO4)C(O1)C5=CC6=C(C=C5)OCO6
ACCB013	(1S,2R,4S)-(-)-Bornyl acetate	CC(=O)OC1CC2CCC1(C2(C)C)C
ACCB014	(3R,6E)-nerolidol	CC(=CCCC(=CCCC(C)(C=C)O)C)C
ACCB001	.alpha.-Amyrin	CC1CCC2(CCC3(C(=CCC4C3(CCC5C4(CCC(C5(C)C)O)C)C)C2C1C)C)C
ACCB015	.beta.-Amyrin	CC1(CCC2(CCC3(C(=CCC4C3(CCC5C4(CCC(C5(C)C)O)C)C)C2C1)C)C)C
ACCB016	.beta.-Elemol	CC(=C)C1CC(CCC1(C)C=C)C(C)(C)O
ACCB017	[Epicatechin-(4beta->8)]4-epicatechin	C1C(C(OC2=C1C(=CC(=C2C3C(C(OC4=C3C(=CC(=C4C5C(C(OC6=C(C(=CC(=C56)O)O)C7C(C(OC8=C(C(=CC(=C78)O)O)C9C(C(OC1=CC(=CC(=C91)O)O)C1=CC(=C(C=C1)O)O)O)C1=CC(=C(C=C1)O)O)O)C1=CC(=C(C=C1)O)O)O)O)O)C1=CC(=C(C=C1)O)O)O)O)O)C1=CC(=C(C=C1)O)O)O
ACCB019	1,3,5-Bisabolatrien-10-one / 2-Methyl-6-(4-methylphenyl)-3-heptanone	CC1=CC=C(C=C1)C(C)CCC(=O)C(C)C
ACCB020	1,3,6,7-TETRAHYDROXYXANTHONE	C1=C(C=C2C(=C1O)C(=O)C3=CC(=C(C=C3O2)O)O)O
ACCB021	1,8-CINEOLE	CC1(C2CCC(O1)(CC2)C)C
ACCB022	10-Bromostrictosidine	COC(=O)C1=COC(C(C1CC2C3=C(CCN2)C4=C(N3)C=CC(=C4)Br)C=C)OC5C(C(C(C(O5)CO)O)O)O
ACCB023	10-Chlorostrictosidine	COC(=O)C1=COC(C(C1CC2C3=C(CCN2)C4=C(N3)C=CC(=C4)Cl)C=C)OC5C(C(C(C(O5)CO)O)O)O
ACCB024	10-GINGEROL	CCCCCCCCCC(CC(=O)CCC1=CC(=C(C=C1)O)OC)O
ACCB025	10-Hydroxycascaroside C/ (-)-10-Hydroxycascaroside C	CC1=CC2=C(C(=C1)O)C(=O)C3=C(C2(C4C(C(C(C(O4)CO)O)O)O)O)C=CC=C3OC5C(C(C(C(O5)CO)O)O)O
ACCB026	10-Methylstrictosidine	CC1=CC2=C(C=C1)NC3=C2CCNC3CC4C(C(OC=C4C(=O)OC)OC5C(C(C(C(O5)CO)O)O)O)C=C
ACCB027	18-Hydroxy-3-epi-alpha-yohimbine	COC(=O)C1C2CC3C4=C(CCN3CC2CC(C1O)O)C5=CC=CC=C5N4
ACCB030	1beta-Hydroxyalantolactone	CC1CCC(C2(C1=CC3C(C2)OC(=O)C3=C)C)O
ACCB031	1-epi-Bicyclosesquiphellandrene	CC1CCC(C2=CC(=C)CCC12)C(C)C
ACCB032	1-octanol	CCCCCCCCO
ACCB033	1-Propanethiol	CCCS
ACCB034	1-Propene-1-sulfenic acid	CC=CSO
ACCB035	2-(4a,8-dimethyl-2,3,4,5,6,7-hexahydro-1H-naphthalen-2-yl)propan-2-ol	CC1=C2CC(CCC2(CCC1)C)C(C)(C)O
ACCB036	2-ALPHA-HYDROXYALANTOLACTONE	CC1CC(CC2(C1=CC3C(C2)OC(=O)C3=C)C)O
ACCB037	2-METHYL-2-PENTENAL	CCC=C(C)C=O
ACCB038	2-Methyl-6-(4-methylphenyl)-1-hepten-3-one	CC1=CC=C(C=C1)C(C)CCC(=O)C(=C)C
ACCB039	2-OXOALANTOLACTONE	CC1CC(=O)CC2(C1=CC3C(C2)OC(=O)C3=C)C
ACCB040	3,4-DIHYDROXYBENZOIC ACID	C1=CC(=C(C=C1C(=O)O)O)O
ACCB041	3,4-epoxycarane	CC1(C2C1CC3(C(C2)O3)C)C
ACCB042	3',4'-Methylenedioxy epicatechin 5,7-dimethyl ether	COC1=CC2=C(CC(C(O2)C3=CC4=C(C=C3)OCO4)O)C(=C1)OC
ACCB043	3,5,2'-Trihydroxy-7,5'-dimethoxyflavone/ 3,5-Dihydroxy-2-(2-hydroxy-5-methoxyphenyl)-7-methoxy-4H-1-benzopyran-4-one	COC1=CC(=C(C=C1)O)C2=C(C(=O)C3=C(C=C(C=C3O2)OC)O)O
ACCB044	3,8''-Biapigenin	C1=CC(=CC=C1C2=CC(=O)C3=C(O2)C(=C(C=C3O)O)C4=C(OC5=CC(=CC(=C5C4=O)O)O)C6=CC=C(C=C6)O)O
ACCB045	3beta-Hydroxy-20(29)-lupene	CC(=C)C1CCC2(C1C3CCC4C5(CCC(C(C5CCC4(C3(CC2)C)C)(C)C)O)C)C
ACCB046	3-Carene	CC1=CCC2C(C1)C2(C)C
ACCB049	4-dicaffeoylquinic acid	C1C(C(C(CC1(C(=O)O)O)OC(=O)C=CC2=CC(=C(C=C2)O)O)OC(=O)C=CC3=CC(=C(C=C3)O)O)O
ACCB050	4-HEXYLCYCLOPENTANE-1,3-DIONE	CCCCCCC1CC(=O)CC1=O
ACCB051	4'-Hydroxypropiophenone	CCC(=O)C1=CC=C(C=C1)O
ACCB052	4-Methoxycinnamaldehyde	COC1=CC=C(C=C1)C=CC=O
ACCB053	4-octylcyclopentane-1,3-dione	CCCCCCCCC1CC(=O)CC1=O
ACCB054	5-(2-Aminoethyl)-2-methoxyphenol	COC1=C(C=C(C=C1)CCN)O
ACCB055	5,7,2',5'-Tetrahydroxyflavanone/ (2S)-5,7,2',5'-Tetrahydroxyflavanone	C1C(OC2=CC(=CC(=C2C1=O)O)O)C3=C(C=CC(=C3)O)O
ACCB056	5-Aminouracil	C1=C(C(=O)NC(=O)N1)N
ACCB057	5-O-CAFFEOYLSHIKIMIC-ACID	C1C(C(C(C=C1C(=O)O)O)O)OC(=O)C=CC2=CC(=C(C=C2)O)O
ACCB058	6-C-Glucopyranosylepicatechin	C1C(C(OC2=C1C(=C(C(=C2)O)C3C(C(C(C(O3)CO)O)O)O)O)C4=CC(=C(C=C4)O)O)O
ACCB059	6-C-Glucopyranosylprocyanidin B2	C1C(C(OC2=C1C(=CC(=C2C3C(C(OC4=C3C(=C(C(=C4)O)C5C(C(C(C(O5)CO)O)O)O)O)C6=CC(=C(C=C6)O)O)O)O)O)C7=CC(=C(C=C7)O)O)O
ACCB060	6-Chloroapigenin	C1=CC(=CC=C1C2=CC(=O)C3=C(O2)C=C(C(=C3O)Cl)O)O
ACCB061	6-DEHYDROGINGERDIONE	CCCCCC(=O)C=C(C=CC1=CC(=C(C=C1)O)OC)O
ACCB062	6-GINGERDIOL	CCCCCC(CC(CCC1=CC(=C(C=C1)O)OC)O)O
ACCB063	6-GINGEROL	CCCCCC(CC(=O)CCC1=CC(=C(C=C1)O)OC)O
ACCB065	6-Kestose	C(C1C(C(C(C(O1)OC2(C(C(C(O2)COC3(C(C(C(O3)CO)O)O)CO)O)O)CO)O)O)O)O
ACCB066	6-SHOGAOL	CCCCCC=CC(=O)CCC1=CC(=C(C=C1)O)OC
ACCB067	7-Oxo-beta-sitosterol/ 3beta-Hydroxystigmast-5-en-7-one	CCC(CCC(C)C1CCC2C1(CCC3C2C(=O)C=C4C3(CCC(C4)O)C)C)C(C)C
ACCB068	8-C-Glucopyranosylepicatechin	C1C(C(OC2=C1C(=CC(=C2C3C(C(C(C(O3)CO)O)O)O)O)O)C4=CC(=C(C=C4)O)O)O
ACCB069	8-C-Glucopyranosylprocyanidin B2	C1C(C(OC2=C1C(=CC(=C2C3C(C(OC4=C3C(=CC(=C4C5C(C(C(C(O5)CO)O)O)O)O)O)C6=CC(=C(C=C6)O)O)O)O)O)C7=CC(=C(C=C7)O)O)O
ACCB075	Acacetin 7-(6''-methylglucuronide)	COC1=CC=C(C=C1)C2=CC(=O)C3=C(C=C(C=C3O2)OC4C(C(C(C(O4)C(=O)OC)O)O)O)O
ACCB076	ACETYLCHOLINE	CC(=O)OCC[N+](C)(C)C
ACCB077	ACONITIC-ACID	C(C(=CC(=O)O)C(=O)O)C(=O)O
ACCB078	ADENOSINE	C1=NC(=C2C(=N1)N(C=N2)C3C(C(C(O3)CO)O)O)N
ACCB079	Adhyperforin	CCC(C)C(=O)C12C(=O)C(=C(C(C1=O)(CC(C2(C)CCC=C(C)C)CC=C(C)C)CC=C(C)C)O)CC=C(C)C
ACCB080	AGRIMONIIN	C1C2C(C3C(C(O2)OC(=O)C4=CC(=C(C(=C4)OC5=C(C(=C(C=C5C(=O)OC6C7C(C8C(O6)COC(=O)C9=CC(=C(C(=C9C2=C(C(=C(C=C2C(=O)O8)O)O)O)O)O)O)OC(=O)C2=CC(=C(C(=C2C2=C(C(=C(C=C2C(=O)O7)O)O)O)O)O)O)O)O)O)O)O)OC(=O)C2=CC(=C(C(=C2C2=C(C(=C(C=C2C(=O)O3)O)O)O)O)O)O)OC(=O)C2=CC(=C(C(=C2C2=C(C(=C(C=C2C(=O)O1)O)O)O)O)O)O
ACCB081	AJMALICINE	CC1C2CN3CCC4=C(C3CC2C(=CO1)C(=O)OC)NC5=CC=CC=C45
ACCB082	AJOENE	C=CCSSC=CCS(=O)CC=C
ACCB083	AKUAMMICINE	CC=C1CN2CCC34C2CC1C(=C3NC5=CC=CC=C45)C(=O)OC
ACCB084	AKUAMMINE	CC=C1CN2CCC34C5=C(C=CC(=C5)O)N(C36C2CC1C4(CO6)C(=O)OC)C
ACCB085	ALANTOLACTONE	CC1CCCC2(C1=CC3C(C2)OC(=O)C3=C)C
ACCB086	Alizarin	C1=CC=C2C(=C1)C(=O)C3=C(C2=O)C(=C(C=C3)O)O
ACCB087	ALLICIN	C=CCSS(=O)CC=C
ACCB088	ALLIIN	C=CCS(=O)CC(C(=O)O)N
ACCB089	Alliofuroside A	CC1C2C(CC3C2(CCC4C3CC=C5C4(C(CC(C5)O)OC6C(C(C(CO6)O)O)OC7C(C(C(C(O7)C)O)O)O)C)C)OC1(CCC(C)COC8C(C(C(C(O8)CO)O)O)O)O
ACCB090	ALLIXIN	CCCCCC1=C(C(=O)C(=C(O1)C)OC)O
ACCB091	Alloxan	C1(=O)C(=O)NC(=O)NC1=O
ACCB092	ALLYL PROPYL DISULFIDE	CCCSSCC=C
ACCB093	Aloe-emodin	C1=CC2=C(C(=C1)O)C(=O)C3=C(C2=O)C=C(C=C3O)CO
ACCB094	alpha,beta-Thujone	CC1C2CC2(CC1=O)C(C)C
ACCB095	alpha-Amyrin/ alpha-Amyrine/ alpha-Amyrenol	CC1CCC2(CCC3(C(=CCC4C3(CCC5C4(CCC(C5(C)C)O)C)C)C2C1C)C)C
ACCB096	ALPHA-CAROTENE	CC1=C(C(CCC1)(C)C)C=CC(=CC=CC(=CC=CC=C(C)C=CC=C(C)C=CC2C(=CCCC2(C)C)C)C)C
ACCB097	alpha-Chaconine	CC1CCC2C(C3C(N2C1)CC4C3(CCC5C4CC=C6C5(CCC(C6)OC7C(C(C(C(O7)CO)OC8C(C(C(C(O8)C)O)O)O)O)OC9C(C(C(C(O9)C)O)O)O)C)C)C
ACCB098	ALPHA-CURCUMENE	CC1=CC=C(C=C1)C(C)CCC=C(C)C
ACCB099	alpha-Humulene	CC1=CCC(C=CCC(=CCC1)C)(C)C
ACCB100	ALPHA-PHELLANDRENE	CC1=CCC(C=C1)C(C)C
ACCB101	alpha-Pinene	CC1=CCC2CC1C2(C)C
ACCB102	ALPHA-TERPINENE	CC1=CC=C(CC1)C(C)C
ACCB103	ALPHA-TERPINEOL	CC1=CCC(CC1)C(C)(C)O
ACCB104	ALPHA-ZINGIBERENE	CC1=CCC(C=C1)C(C)CCC=C(C)C
ACCB105	ALSTONINE	CC1C2CN3C=CC4=C5C=CC=CC5=NC4=C3CC2C(=CO1)C(=O)OC
ACCB106	AMENTOFLAVONE	C1=CC(=CC=C1C2=CC(=O)C3=C(O2)C(=C(C=C3O)O)C4=C(C=CC(=C4)C5=CC(=O)C6=C(C=C(C=C6O5)O)O)O)O
ACCB107	ANETHOLE	CC=CC1=CC=C(C=C1)OC
ACCB108	ANTHERAXANTHIN/ (3R,5R,6S,3'R)-zeaxanthin 5,6-epoxide	CC1=C(C(CC(C1)O)(C)C)C=CC(=CC=CC(=CC=CC=C(C)C=CC=C(C)C=CC23C(CC(CC2(O3)C)O)(C)C)C)C
ACCB109	ANTHRAQUINONE	C1=CC=C2C(=C1)C(=O)C3=CC=CC=C3C2=O
ACCB110	ANTHRONE	C1C2=CC=CC=C2C(=O)C3=CC=CC=C31
ACCB111	APIGENIN	C1=CC(=CC=C1C2=CC(=O)C3=C(C=C(C=C3O2)O)O)O
ACCB112	Arctiin	COC1=C(C=C(C=C1)CC2COC(=O)C2CC3=CC(=C(C=C3)OC4C(C(C(C(O4)CO)O)O)O)OC)OC
ACCB113	Arctiopicrin	CC1=CCCC(=CC2C(C(C1)OC(=O)C(C)CO)C(=C)C(=O)O2)CO
ACCB114	AR-Curcumene	CC1=CC=C(C=C1)C(C)CCC=C(C)C
ACCB115	Armatamide	COC1=CC=C(C=C1)CCNC(=O)C=CC2=CC3=C(C=C2)OCO3
ACCB116	AROMADENDRIN	C1=CC(=CC=C1C2C(C(=O)C3=C(C=C(C=C3O2)O)O)O)O
ACCB117	AR-TURMERONE	CC1=CC=C(C=C1)C(C)CC(=O)C=C(C)C
ACCB118	Asarinin	C1C2C(COC2C3=CC4=C(C=C3)OCO4)C(O1)C5=CC6=C(C=C5)OCO6
ACCB119	Ashwagandhanolide	CC1=C(C(=O)OC(C1)C(C)C2CCC3C2(CCC4C3CC(C5(C4(C(=O)C=CC5O)C)O)SC6CC7C8CCC(C8(CCC7C9(C6(C(C=CC9=O)O)O)C)C)C(C)C1CC(=C(C(=O)O1)CO)C)C)CO
ACCB120	Astilbin	CC1C(C(C(C(O1)OC2C(OC3=CC(=CC(=C3C2=O)O)O)C4=CC(=C(C=C4)O)O)O)O)O
ACCB121	ASTRAGALIN	C1=CC(=CC=C1C2=C(C(=O)C3=C(C=C(C=C3O2)O)O)OC4C(C(C(C(O4)CO)O)O)O)O
ACCB122	AVICULARIN	C1=CC(=C(C=C1C2=C(C(=O)C3=C(C=C(C=C3O2)O)O)OC4C(C(C(O4)CO)O)O)O)O
ACCB123	bannucine	CCC12C=CCN3C1C4(CC3)C(C(C2OC(=O)C)(C(=O)OC)O)N(C5=C4C=C(C(=C5)OC)C6CCC(=O)N6)C
ACCB124	BENZYL-ISOTHIOCYANATE	C1=CC=C(C=C1)CN=C=S
ACCB125	berberine	COC1=C(C2=C[N+]3=C(C=C2C=C1)C4=CC5=C(C=C4CC3)OCO5)OC
ACCB126	BERGAPTEN	COC1=C2C=CC(=O)OC2=CC3=C1C=CO3
ACCB127	Berlambine/ Oxyberberine/ 8-Oxoberberine	COC1=C(C2=C(C=C1)C=C3C4=CC5=C(C=C4CCN3C2=O)OCO5)OC
ACCB128	BETA-AMYRIN	CC1(CCC2(CCC3(C(=CCC4C3(CCC5C4(CCC(C5(C)C)O)C)C)C2C1)C)C)C
ACCB129	BETA-BISABOLENE	CC1=CCC(CC1)C(=C)CCC=C(C)C
ACCB130	beta-Carotene	CC1=C(C(CCC1)(C)C)C=CC(=CC=CC(=CC=CC=C(C)C=CC=C(C)C=CC2=C(CCCC2(C)C)C)C)C
ACCB131	BETA-CRYPTOXANTHIN	CC1=C(C(CCC1)(C)C)C=CC(=CC=CC(=CC=CC=C(C)C=CC=C(C)C=CC2=C(CC(CC2(C)C)O)C)C)C
ACCB132	BETAINE	C[N+](C)(C)CC(=O)[O-]
ACCB133	beta-Ocimene	CC(=CCC=C(C)C=C)C
ACCB134	BETA-PHELLANDRENE	CC(C)C1CCC(=C)C=C1
ACCB135	BETA-PINENE	CC1(C2CCC(=C)C1C2)C
ACCB136	BETA-SESQUIPHELLANDRENE	CC(CCC=C(C)C)C1CCC(=C)C=C1
ACCB137	BETA-TOCOPHEROL	CC1=CC(=C(C2=C1OC(CC2)(C)CCCC(C)CCCC(C)CCCC(C)C)C)O
ACCB138	BETULINIC ACID	CC(=C)C1CCC2(C1C3CCC4C5(CCC(C(C5CCC4(C3(CC2)C)C)(C)C)O)C)C(=O)O
ACCB140	boeravinone A	CC1=C(C2=C(C=C1O)OC3=C(C2=O)C4=CC=CC=C4OC3OC)O
ACCB141	boeravinone B	CC1=C(C2=C(C=C1O)OC3=C(C2=O)C4=CC=CC=C4OC3O)O
ACCB142	boeravinone C	CC1=C(C=C2C(=C1O)C(=O)C3(C(O2)COC4=C3C=CC=C4O)O)OC
ACCB143	boeravinone D	CC1=C(C2=C(C=C1O)OC3=C(C2=O)C4=C(C=C(C=C4)O)OC3OC)O
ACCB144	boeravinone E	CC1=C(C2=C(C=C1O)OC3=C(C2=O)C4=C(C=C(C=C4)O)OC3O)O
ACCB145	BORNEOL	CC1(C2CCC1(C(C2)O)C)C
ACCB146	Bornyl acetate	CC(=O)OC1CC2CCC1(C2(C)C)C
ACCB147	CAFFEINE	CN1C=NC2=C1C(=O)N(C(=O)N2C)C
ACCB148	Calcium	[Ca]
ACCB149	CALCIUM OXALATE	C(=O)(C(=O)[O-])[O-].[Ca+2]
ACCB150	CAMPHENE	CC1(C2CCC(C2)C1=C)C
ACCB151	Camphor	CC1(C2CCC1(C(=O)C2)C)C
ACCB152	CANNABICHROMENE	CCCCCC1=CC(=C2C=CC(OC2=C1)(C)CCC=C(C)C)O
ACCB153	CANNABIDIOL	CCCCCC1=CC(=C(C(=C1)O)C2C=C(CCC2C(=C)C)C)O
ACCB154	CAPSAICIN	CC(C)C=CCCCCC(=O)NCC1=CC(=C(C=C1)O)OC
ACCB155	CAPSANTHIN	CC1=C(C(CC(C1)O)(C)C)C=CC(=CC=CC(=CC=CC=C(C)C=CC=C(C)C=CC(=O)C2(CC(CC2(C)C)O)C)C)C
ACCB157	CAPSIDIOL	CC1C(CC(C2=CCC(CC12C)C(=C)C)O)O
ACCB158	CAPSORUBIN	CC(=CC=CC=C(C)C=CC=C(C)C=CC(=O)C1(CC(CC1(C)C)O)C)C=CC=C(C)C=CC(=O)C2(CC(CC2(C)C)O)C
ACCB159	Carnosic acid	CC(C)C1=C(C(=C2C(=C1)CCC3C2(CCCC3(C)C)C(=O)O)O)O
ACCB160	Carnosol	CC(C)C1=C(C(=C2C(=C1)C3CC4C2(CCCC4(C)C)C(=O)O3)O)O
ACCB162	Carotene	CC1=C(C(CCC1)(C)C)C=CC(=CC=CC(=CC=CC=C(C)C=CC=C(C)C=CC2C(=CCCC2(C)C)C)C)C
ACCB163	Carpusin	COC1=CC(=CC2=C1C(=O)C(O2)(CC3=CC=C(C=C3)O)O)O
ACCB164	CARVACROL	CC1=C(C=C(C=C1)C(C)C)O
ACCB165	CARVONE	CC1=CCC(CC1=O)C(=C)C
ACCB166	Caryophyllene	CC1=CCCC(=C)C2CC(C2CC1)(C)C
ACCB167	Cascaroside C	CC1=CC2=C(C(=C1)O)C(=O)C3=C(C2C4C(C(C(C(O4)CO)O)O)O)C=CC=C3OC5C(C(C(C(O5)CO)O)O)O
ACCB168	Cascaroside D	CC1=CC2=C(C(=C1)O)C(=O)C3=C(C2C4C(C(C(C(O4)CO)O)O)O)C=CC=C3OC5C(C(C(C(O5)CO)O)O)O
ACCB169	Cassane furanoditerpene	CC1=C2CC(C3C(CCCC3(C2=CC4=C1C=CO4)C)(C)C)OC(=O)C
ACCB170	Cassialoin	CC1=CC2=C(C(=C1)O)C(=O)C3=C(C2(C4C(C(C(C(O4)CO)O)O)O)O)C=CC=C3O
ACCB171	Catechin 4'-methyl ether	COC1=C(C=C(C=C1)C2C(CC3=C(C=C(C=C3O2)O)O)O)O
ACCB172	Catechin 5,7,4'-trimethyl ether	COC1=C(C=C(C=C1)C2C(CC3=C(O2)C=C(C=C3OC)OC)O)O
ACCB173	Catechin 7,4'-dimethyl ether	COC1=C(C=C(C=C1)C2C(CC3=C(C=C(C=C3O2)OC)O)O)O
ACCB174	Catharanthamine	CCC12CC3CN(C1)CCC4=C(C(C3O2)(C5=C(C=C6C(=C5)C78CCN9C7C(C=CC9)(C(C(C8N6C)(C(=O)OC)O)OC(=O)C)CC)OC)C(=O)OC)NC1=CC=CC=C41
ACCB175	CATHARANTHINE	CCC1=CC2CC3(C1N(C2)CCC4=C3NC5=CC=CC=C45)C(=O)OC
ACCB176	Catharosine	CCC12C=CCN3C1C4(CC3)C(C(C2O)(C(=O)OC)O)N(C5=CC=CC=C45)C
ACCB177	CHAVICOL	C=CCC1=CC=C(C=C1)O
ACCB178	Chebulagic acid	C1C2C3C(C(C(O2)OC(=O)C4=CC(=C(C(=C4)O)O)O)OC(=O)C5=CC(=C(C6=C5C(C(C(=O)O3)CC(=O)O)C(C(=O)O6)O)O)O)OC(=O)C7=CC(=C(C(=C7C8=C(C(=C(C=C8C(=O)O1)O)O)O)O)O)O
ACCB179	Chrysazin	C1=CC2=C(C(=C1)O)C(=O)C3=C(C2=O)C=CC=C3O
ACCB180	Chrysontemin	C1=CC(=C(C=C1C2=[O+]C3=CC(=CC(=C3C=C2OC4C(C(C(C(O4)CO)O)O)O)O)O)O)O.[Cl-]
ACCB181	Chrysophanol	CC1=CC2=C(C(=C1)O)C(=O)C3=C(C2=O)C=CC=C3O
ACCB182	CID 12300199	COC1C(C(C(C(C1O)O)O)O)O
ACCB183	CID 16219245	CCCCCCCC(=O)OCC(COP(=O)([O-])OP(=O)(O)[O-])OC(=O)CCCCCCC.[Na+].[Na+]
ACCB184	CID 25202184	CCCS(=O)CC(C(=O)[O-])[NH3+]
ACCB185	CID 5316334	CCC1(CC2CC(C3=C(CCN(C2)C1)C4=CC=CC=C4N3)(C5=C(C=C6C(=C5)C78CCN9C7C(CC(C8N6)(C(=O)OC)O)(C=CC9)CC)OC)C(=O)OC)O
ACCB186	CINNAMIC ACID	C1=CC=C(C=C1)C=CC(=O)O
ACCB187	Cinnamtannin A1	C1C(C(OC2=C1C(=CC(=C2C3C(C(OC4=C(C(=CC(=C34)O)O)C5C(C(OC6=CC(=CC(=C56)O)O)C7=CC(=C(C=C7)O)O)O)C8=CC(=C(C=C8)O)O)O)O)O)C9=CC(=C(C=C9)O)O)O
ACCB188	CIRSILINEOL	COC1=C(C=CC(=C1)C2=CC(=O)C3=C(C(=C(C=C3O2)OC)OC)O)O
ACCB189	CIS-ANETHOLE	CC=CC1=CC=C(C=C1)OC
ACCB190	CITRAL	CC(=CCCC(=CC=O)C)C
ACCB191	citric acid	C(C(=O)O)C(CC(=O)O)(C(=O)O)O
ACCB192	Citronellic acid	CC(CCC=C(C)C)CC(=O)O
ACCB193	Clerodin	CC1CC(C2(C(C1(C)C3CC4C=COC4O3)CCCC25CO5)COC(=O)C)OC(=O)C
ACCB194	Coagulin Q	CC1=C(C(=O)OC(C1)C(C)(C2CCC3C2(CCC4C3CC=C5C4(C(CC(C5)OC6C(C(C(C(O6)CO)O)O)O)O)C)C)O)C
ACCB195	Columbamine/ Dehydroisocorypalmine	COC1=C(C2=C[N+]3=C(C=C2C=C1)C4=CC(=C(C=C4CC3)OC)O)OC
ACCB196	CORILAGIN	C1C2C(C(C(C(O2)OC(=O)C3=CC(=C(C(=C3)O)O)O)O)OC(=O)C4=CC(=C(C(=C4C5=C(C(=C(C=C5C(=O)O1)O)O)O)O)O)O)O
ACCB197	Coronarin D	CC1(CCCC2(C1CCC(=C)C2CC=C3CC(OC3=O)O)C)C
ACCB198	COSTUNOLIDE	CC1=CCCC(=CC2C(CC1)C(=C)C(=O)O2)C
ACCB199	CURCUMIN	COC1=C(C=CC(=C1)C=CC(=O)CC(=O)C=CC2=CC(=C(C=C2)O)OC)O
ACCB200	Curlone	CC(CC(=O)C=C(C)C)C1CCC(=C)C=C1
ACCB201	Cuscohygrine	CN1CCCC1CC(=O)CC2CCCN2C
ACCB202	Cyanidin	C1=CC(=C(C=C1C2=[O+]C3=CC(=CC(=C3C=C2O)O)O)O)O
ACCB203	Cycloalliin	CC1CS(=O)CC(N1)C(=O)O
ACCB204	CYCLOARTENOL	C(CS)N
ACCB205	Cycloleurosine	CCC12CN3CCC45C3C(C1O2)CC(C4=NC6=CC=CC=C56)(C7=C(C=C8C(=C7)C91CCN2C9C(C=CC2)(C(C(C1N8C)(C(=O)OC)O)OC(=O)C)CC)OC)C(=O)OC
ACCB206	CYNAROSIDE	C1=CC(=C(C=C1C2=CC(=O)C3=C(C=C(C=C3O2)OC4C(C(C(C(O4)CO)O)O)O)O)O)O
ACCB207	CYSTEAMINE	C(CS)N
ACCB208	CYTISINE	C1C2CNCC1C3=CC=CC(=O)N3C2
ACCB209	DAUCOSTEROL	CCC(CCC(C)C1CCC2C1(CCC3C2CC=C4C3(CCC(C4)OC5C(C(C(C(O5)CO)O)O)O)C)C)C(C)C
ACCB210	d-Carvone	CC1=CCC(CC1=O)C(=C)C
ACCB211	Dehydrodiscretamine	COC1=CC2=C3C=C4C=CC(=C(C4=C[NH+]3CCC2=CC1=O)OC)O
ACCB212	Dehydrozingerone	CC(=O)C=CC1=CC(=C(C=C1)O)OC
ACCB213	delta-Cadinene	CC1=CC2C(CCC(=C2CC1)C)C(C)C
ACCB214	DEMETHOXYCURCUMIN	COC1=C(C=CC(=C1)C=CC(=O)CC(=O)C=CC2=CC=C(C=C2)O)O
ACCB215	Denbinobin	COC1=CC(=C2C(=C1)C=CC3=C2C(=O)C(=CC3=O)OC)O
ACCB216	DENDROBINE	CC(C)C1C2C3CCC4C3(C(C1OC2=O)N(C4)C)C
ACCB217	DEOXYLOGANIN	CC1CCC2C1C(OC=C2C(=O)OC)OC3C(C(C(C(O3)CO)O)O)O
ACCB218	Desacetylvinblastine	CCC1(CC2CC(C3=C(CCN(C2)C1)C4=CC=CC=C4N3)(C5=C(C=C6C(=C5)C78CCN9C7C(C=CC9)(C(C(C8N6C)(C(=O)OC)O)O)CC)OC)C(=O)OC)O
ACCB219	DESGALACTOTIGONIN	CC1CCC2(C(C3C(O2)CC4C3(CCC5C4CCC6C5(CCC(C6)OC7C(C(C(C(O7)CO)OC8C(C(C(C(O8)CO)O)OC9C(C(C(CO9)O)O)O)OC2C(C(C(C(O2)CO)O)O)O)O)O)C)C)C)OC1
ACCB220	D-Fructose	C1C(C(C(C(O1)(CO)O)O)O)O
ACCB221	D-Galactose	C(C1C(C(C(C(O1)O)O)O)O)O
ACCB222	D-Glucosamine	C(C1C(C(C(C(O1)O)N)O)O)O
ACCB223	D-GLUCOSE	C(C1C(C(C(C(O1)O)O)O)O)O
ACCB224	DIALLYL DISULFIDE	C=CCSSCC=C
ACCB225	Diallyl sulfide	C=CCSCC=C
ACCB226	diarctigenin	COC1=C(C=C(C=C1)CC2COC(=O)C2CC3=CC(=C(C(=C3)OC)O)C4=C(C(=CC(=C4)CC5C(COC5=O)CC6=CC(=C(C=C6)OC)OC)OC)O)OC
ACCB227	Dichotomin	CC1C2C(CC3C2(CCC4C3CC=C5C4(CCC(C5)OC6C(C(C(C(O6)CO)OC7C(C(C(C(O7)C)OC8C(C(C(C(O8)C)O)O)O)O)O)O)OC9C(C(C(C(O9)C)O)O)O)C)C)OC1(CCC(C)COC1C(C(C(C(O1)CO)O)O)O)O
ACCB228	DIHYDROCAPSAICIN	CC(C)CCCCCCC(=O)NCC1=CC(=C(C=C1)O)OC
ACCB229	Dihydroflavonol	C1=CC=C(C=C1)C2C(C(=O)C3=CC=CC=C3O2)O
ACCB230	Dimethyl trisulfide	CSSSC
ACCB231	DIOSGENIN	CC1CCC2(C(C3C(O2)CC4C3(CCC5C4CC=C6C5(CCC(C6)O)C)C)C)OC1
ACCB232	DIOSMETIN	COC1=C(C=C(C=C1)C2=CC(=O)C3=C(C=C(C=C3O2)O)O)O
ACCB233	diosmin	CC1C(C(C(C(O1)OCC2C(C(C(C(O2)OC3=CC(=C4C(=C3)OC(=CC4=O)C5=CC(=C(C=C5)OC)O)O)O)O)O)O)O)O
ACCB234	DIPENTENE	CC1=CCC(CC1)C(=C)C
ACCB235	DIPHENYLAMINE	C1=CC=C(C=C1)NC2=CC=CC=C2
ACCB236	Divaricin B	CC=C(C)C(=O)OC1C2C(C(C(CC3CC(C1(O3)O)C)(C)O)OC(=O)C(=CC)C)OC(=O)C2=C
ACCB237	DL-ASPARTIC ACID	C(C(C(=O)O)N)C(=O)O
ACCB238	D-Mannose	C(C1C(C(C(C(O1)O)O)O)O)O
ACCB239	d-Tartaric acid	C(C(C(=O)O)O)(C(=O)O)O
ACCB240	ELEMICIN	COC1=CC(=CC(=C1OC)OC)CC=C
ACCB241	ELLAGIC-ACID	C1=C2C3=C(C(=C1O)O)OC(=O)C4=CC(=C(C(=C43)OC2=O)O)O
ACCB242	emodin	CC1=CC2=C(C(=C1)O)C(=O)C3=C(C2=O)C=C(C=C3O)O
ACCB243	EPIAFZELECHIN	C1C(C(OC2=CC(=CC(=C21)O)O)C3=CC=C(C=C3)O)O
ACCB244	Epicatechin 3-O-beta-D-glucopyranoside	C1C(C(OC2=CC(=CC(=C21)O)O)C3=CC(=C(C=C3)O)O)OC4C(C(C(C(O4)CO)O)O)O
ACCB245	Epicatechin 5,3'-dimethyl ether	COC1=CC(=CC2=C1CC(C(O2)C3=CC(=C(C=C3)O)OC)O)O
ACCB246	Epicatechin 5,7,3'-trimethyl ether	COC1=CC2=C(CC(C(O2)C3=CC(=C(C=C3)O)OC)O)C(=C1)OC
ACCB247	Epicatechin-(4beta->8)5-epicatechin	C1C(C(OC2=C1C(=CC(=C2C3C(C(OC4=C3C(=CC(=C4C5C(C(OC6=C5C(=CC(=C6C7C(C(OC8=C(C(=CC(=C78)O)O)C9C(C(OC1=C(C(=CC(=C91)O)O)C1C(C(OC2=CC(=CC(=C12)O)O)C1=CC(=C(C=C1)O)O)O)C1=CC(=C(C=C1)O)O)O)C1=CC(=C(C=C1)O)O)O)O)O)C1=CC(=C(C=C1)O)O)O)O)O)C1=CC(=C(C=C1)O)O)O)O)O)C1=CC(=C(C=C1)O)O)O
ACCB248	Epifriedelanol/ epi-Friedelinol/ beta-Friedelinol/ Friedelan-3beta-ol/ Longan triterpane A	CC1C(CCC2C1(CCC3C2(CCC4(C3(CCC5(C4CC(CC5)(C)C)C)C)C)C)C)O
ACCB249	Eriodictyol	C1C(OC2=CC(=CC(=C2C1=O)O)O)C3=CC(=C(C=C3)O)O
ACCB250	ESCULETIN	C1=CC(=O)OC2=CC(=C(C=C21)O)O
ACCB251	ESTRAGOLE	COC1=CC=C(C=C1)CC=C
ACCB252	EUGENOL	COC1=C(C=CC(=C1)CC=C)O
ACCB253	eupatin	COC1=C(C=C(C=C1)C2=C(C(=O)C3=C(C(=C(C=C3O2)OC)OC)O)O)O
ACCB254	Fargesin	COC1=C(C=C(C=C1)C2C3COC(C3CO2)C4=CC5=C(C=C4)OCO5)OC
ACCB255	Fenchone	CC1(C2CCC(C2)(C1=O)C)C
ACCB256	FERULIC-ACID	COC1=C(C=CC(=C1)C=CC(=O)O)O
ACCB257	Flavylium perchlorate	C1=CC=C(C=C1)C2=[O+]C3=CC=CC=C3C=C2.[O-]Cl(=O)(=O)=O
ACCB258	Friedelin/ Friedeline/ Friedelanone/ (-)-Friedelin/ Friedelan-3-one	CC1C(=O)CCC2C1(CCC3C2(CCC4(C3(CCC5(C4CC(CC5)(C)C)C)C)C)C)C
ACCB260	FUMARIC ACID	C(=CC(=O)O)C(=O)O
ACCB259	Fucostanol/ Stigmasterol/ Dihydro-beta-sitosterol/ (24S)24-Ethylcholestain-3beta-ol	CCC(CCC(C)C1CCC2C1(CCC3C2CCC4C3(CCC(C4)O)C)C)C(C)C
ACCB261	FURFURAL	C1=COC(=C1)C=O
ACCB262	Gallic acid	C1=C(C=C(C(=C1O)O)O)C(=O)O
ACCB263	gamma-Glu-Met	CSCCC(C(=O)O)NC(=O)CCC(C(=O)O)N
ACCB264	gamma-glutamylvaline	CC(C)C(C(=O)O)NC(=O)CCC(C(=O)O)N
ACCB265	GAMMA-TERPINENE	CC1=CCC(=CC1)C(C)C
ACCB266	GENKWANIN	COC1=CC(=C2C(=C1)OC(=CC2=O)C3=CC=C(C=C3)O)O
ACCB267	GERANIOL	CC(=CCCC(=CCO)C)C
ACCB268	GERANYL-ACETATE	CC(=CCCC(=CCOC(=O)C)C)C
ACCB269	GERMACRENE-D	CC1=CCCC(=C)C=CC(CC1)C(C)C
ACCB270	Gingerenone A	COC1=C(C=CC(=C1)CCC=CC(=O)CCC2=CC(=C(C=C2)O)OC)O
ACCB271	GINGEROL	CCCCCC(CC(=O)CCC1=CC(=C(C=C1)O)OC)O
ACCB272	GINSENOSIDE-RB-2	CC(=CCCC(C)(C1CCC2(C1C(CC3C2(CCC4C3(CCC(C4(C)C)OC5C(C(C(C(O5)CO)O)O)OC6C(C(C(C(O6)CO)O)O)O)C)C)O)C)OC7C(C(C(C(O7)COC8C(C(C(CO8)O)O)O)O)O)O)C
ACCB273	GINSENOSIDE-RD	CC(=CCCC(C)(C1CCC2(C1C(CC3C2(CC(C4C3(CCC(C4(C)C)O)C)OC5C(C(C(C(O5)CO)O)O)OC6C(C(C(C(O6)CO)O)O)O)C)O)C)OC7C(C(C(C(O7)CO)O)O)O)C
ACCB274	GINSENOSIDE-RE	CC1C(C(C(C(O1)OC2C(C(C(OC2OC3CC4(C(CC(C5C4(CCC5C(C)(CCC=C(C)C)OC6C(C(C(C(O6)CO)O)O)O)C)O)C7(C3C(C(CC7)O)(C)C)C)C)CO)O)O)O)O)O
ACCB275	GINSENOSIDE-RG-1	CC(=CCCC(C)(C1CCC2(C1C(CC3C2(CCC4C3(CCC(C4(C)C)OC5C(C(C(C(O5)COC6C(C(C(CO6)O)O)O)O)O)O)C)C)O)C)O)C
ACCB276	glutamate	C(CC(=O)O)C(C(=O)O)N
ACCB277	GUAIJAVERIN/ Quercetin 3-O-alpha-L-arabinopyranoside	C1C(C(C(C(O1)OC2=C(OC3=CC(=CC(=C3C2=O)O)O)C4=CC(=C(C=C4)O)O)O)O)O
ACCB278	HEDERAGENIN	CC1(CCC2(CCC3(C(=CCC4C3(CCC5C4(CCC(C5(C)CO)O)C)C)C2C1)C)C(=O)O)C
ACCB279	Hedychenone	CC1=CC(=O)C2C(CCCC2(C1C=CC3=COC=C3)C)(C)C
ACCB280	hedychilactone A	CC1(CCCC2(C1CC(C(=C)C2CC=C3CCOC3=O)O)C)C
ACCB281	HEPTANE	CCCCCCC
ACCB282	HEXAHYDROCURCUMIN	COC1=C(C=CC(=C1)CCC(CC(=O)CCC2=CC(=C(C=C2)O)OC)O)O
ACCB283	HYPERFORIN	CC(C)C(=O)C12C(=O)C(=C(C(C1=O)(CC(C2(C)CCC=C(C)C)CC=C(C)C)CC=C(C)C)O)CC=C(C)C
ACCB284	HYPERICIN	CC1=CC(=O)C2=C(C3=C(C=C(C4=C3C5=C2C1=C6C(=CC(=O)C7=C(C8=C(C=C(C4=C8C5=C67)O)O)O)C)O)O)O
ACCB285	HYPERIN	C1=CC(=C(C=C1C2=C(C(=O)C3=C(C=C(C=C3O2)O)O)OC4C(C(C(C(O4)CO)O)O)O)O)O
ACCB287	Ikshusterol/ 7alpha-Hydroxysitosterol/ Stigmast-5-ene-3beta,7alpha-diol/ (-)-Stigmast-5-ene-3beta,7alpha-diol	CCC(CCC(C)C1CCC2C1(CCC3C2C(C=C4C3(CCC(C4)O)C)O)C)C(C)C
ACCB289	ISOALANTOLACTONE	CC12CCCC(=C)C1CC3C(C2)OC(=O)C3=C
ACCB290	isocoronarin D	CC1(CCCC2(C1CCC(=C)C2CC=C3C(COC3=O)O)C)C
ACCB291	ISOEUGENOL	CC=CC1=CC(=C(C=C1)O)OC
ACCB292	Isoleurosine	CCC1CC2CC(C3=C(CCN(C2)C1)C4=CC=CC=C4N3)(C5=C(C=C6C(=C5)C78CCN9C7C(C=CC9)(C(C(C8N6C)(C(=O)OC)O)OC(=O)C)CC)OC)C(=O)OC
ACCB293	Isolliin	CC=CS(=O)CC(C(=O)O)N
ACCB294	ISOQUERCETIN	C1=CC(=C(C=C1C2=C(C(=O)C3=C(C=C(C=C3O2)O)O)OC4C(C(C(C(O4)CO)O)O)O)O)O
ACCB296	Isorhamnetin	COC1=C(C=CC(=C1)C2=C(C(=O)C3=C(C=C(C=C3O2)O)O)O)O
ACCB297	Isovitexin	C1=CC(=CC=C1C2=CC(=O)C3=C(O2)C=C(C(=C3O)C4C(C(C(C(O4)CO)O)O)O)O)O
ACCB298	Jatrorrhizine	COC1=C(C2=C[N+]3=C(C=C2C=C1)C4=CC(=C(C=C4CC3)O)OC)OC
ACCB299	KAEMPFERITRIN	CC1C(C(C(C(O1)OC2=CC(=C3C(=C2)OC(=C(C3=O)OC4C(C(C(C(O4)C)O)O)O)C5=CC=C(C=C5)O)O)O)O)O
ACCB300	kaempferol	C1=CC(=CC=C1C2=C(C(=O)C3=C(C=C(C=C3O2)O)O)O)O
ACCB301	KAEMPFEROL-3-O-SOPHOROSIDE/ Sophoraflavonoloside	C1=CC(=CC=C1C2=C(C(=O)C3=C(C=C(C=C3O2)O)O)OC4C(C(C(C(O4)CO)O)O)OC5C(C(C(C(O5)CO)O)O)O)O
ACCB302	Karachine	CC12CC3C4=C(C1C5(N3CCC6=CC7=C(C=C65)OCO7)CC(=O)C2)C=CC(=C4OC)OC
ACCB303	KASUAGAMYCIN	CC1C(CC(C(O1)OC2C(C(C(C(C2O)O)O)O)O)N)N=C(C(=O)O)N
ACCB304	L(-)-Borneol	CC1(C2CCC1(C(C2)O)C)C
ACCB306	LAPPAOL C	COC1=CC(=CC(=C1O)C(CO)C(C2=CC(=C(C=C2)O)OC)O)CC3COC(=O)C3CC4=CC(=C(C=C4)O)OC
ACCB307	Lappaol F	COC1=CC(=CC2=C1OC(C2CO)C3=CC(=C(C=C3)O)OC)CC4COC(=O)C4CC5=CC6=C(C(=C5)OC)OC(C6CO)C7=CC(=C(C=C7)O)OC
ACCB308	L-Arabinose	C1C(C(C(C(O1)O)O)O)O
ACCB309	l-ascorbic acid	C(C(C1C(=C(C(=O)O1)O)O)O)O
ACCB311	Leurosidine	CCC1(CC2CC(C3=C(CCN(C2)C1)C4=CC=CC=C4N3)(C5=C(C=C6C(=C5)C78CCN9C7C(C=CC9)(C(C(C8N6C)(C(=O)OC)O)OC(=O)C)CC)OC)C(=O)OC)O
ACCB312	LEUROSINE	CCC12CN3CCC4=C(C(CC(C3)C1O2)(C5=C(C=C6C(=C5)C78CCN9C7C(C=CC9)(C(C(C8N6C)(C(=O)OC)O)OC(=O)C)CC)OC)C(=O)OC)NC1=CC=CC=C41
ACCB314	LICARIN B	CC=CC1=CC2=C(C(=C1)OC)OC(C2C)C3=CC4=C(C=C3)OCO4
ACCB315	LINALOOL	CC(=CCCC(C)(C=C)O)C
ACCB316	LINALYL-ACETATE	CC(=CCCC(C)(C=C)OC(=O)C)C
ACCB317	LOCHNERINE	CC=C1CN2C3CC1C(C2CC4=C3NC5=C4C=C(C=C5)OC)CO
ACCB318	LOGANIN	CC1C(CC2C1C(OC=C2C(=O)OC)OC3C(C(C(C(O3)CO)O)O)O)O
ACCB319	Lotusine/ (-)-Lotusine/ D-(-)-Lotusine	C[N+]1(CCC2=CC(=C(C=C2C1CC3=CC=C(C=C3)O)OC)O)C
ACCB320	LUPEOL	CC(=C)C1CCC2(C1C3CCC4C5(CCC(C(C5CCC4(C3(CC2)C)C)(C)C)O)C)C
ACCB321	Lusianthridin/ 4,7-Dihydroxy-2-methoxy-9,10-dihydrophenanthrene	COC1=CC2=C(C3=C(CC2)C=C(C=C3)O)C(=C1)O
ACCB322	LUTEOLIN	C1=CC(=C(C=C1C2=CC(=O)C3=C(C=C(C=C3O2)O)O)O)O
ACCB323	Luteolin 7-glucuronide	C1=CC(=C(C=C1C2=CC(=O)C3=C(C=C(C=C3O2)OC4C(C(C(C(O4)C(=O)O)O)O)O)O)O)O
ACCB324	Maesopsin	C1=CC(=CC=C1CC2(C(=O)C3=C(C=C(C=C3O2)O)O)O)O
ACCB325	Magnocurarine/ (-)-Magnocurarine/ (R)-Magnocurarine	C[N+]1(CCC2=CC(=C(C=C2C1CC3=CC=C(C=C3)O)O)OC)C
ACCB326	magnoflorine	C[N+]1(CCC2=CC(=C(C3=C2C1CC4=C3C(=C(C=C4)OC)O)O)OC)C
ACCB327	MALABARICONE-B	C1=CC(=C(C(=C1)O)C(=O)CCCCCCCCC2=CC=C(C=C2)O)O
ACCB328	malic acid	C(C(C(=O)O)O)C(=O)O
ACCB329	MALVIDIN	COC1=CC(=CC(=C1O)OC)C2=[O+]C3=CC(=CC(=C3C=C2O)O)O
ACCB330	Manool	CC1(CCCC2(C1CCC(=C)C2CCC(C)(C=C)O)C)C
ACCB331	Matairesinol	COC1=C(C=CC(=C1)CC2COC(=O)C2CC3=CC(=C(C=C3)O)OC)O
ACCB332	Melilotic acid	C1=CC=C(C(=C1)CCC(=O)O)O
ACCB333	MENTHOL	CC1CCC(C(C1)O)C(C)C
ACCB337	METHYL ANTHRANILATE	COC(=O)C1=CC=CC=C1N
ACCB338	methyl salicylate	COC(=O)C1=CC=CC=C1O
ACCB339	METHYLEUGENOL	COC1=C(C=C(C=C1)CC=C)OC
ACCB340	Methylvingramine	CC=C1CN2CCC34C2(CCC1C3C(=O)OC)N(C5=C(C(=C(C=C45)OC)C6=C(C=C7C(=C6)C8=C(N7C)C9C1C(C8C(=O)OC)C(CN9C(=O)C(C)C)C(O1)C)OC)C)C
ACCB341	MITRAPHYLLINE	CC1C2CN3CCC4(C3CC2C(=CO1)C(=O)OC)C5=CC=CC=C5NC4=O
ACCB342	Myrcene	CC(=CCCC(=C)C=C)C
ACCB343	MYRISTICIN	COC1=CC(=CC2=C1OCO2)CC=C
ACCB345	naringin	CC1C(C(C(C(O1)OC2C(C(C(OC2OC3=CC(=C4C(=O)CC(OC4=C3)C5=CC=C(C=C5)O)O)CO)O)O)O)O)O
ACCB346	NEOXANTHIN/ Folioxanthin	CC(=CC=CC=C(C)C=CC=C(C)C=C=C1C(CC(CC1(C)O)O)(C)C)C=CC=C(C)C=CC23C(CC(CC2(O3)C)O)(C)C
ACCB347	NEPETIN	COC1=C(C2=C(C=C1O)OC(=CC2=O)C3=CC(=C(C=C3)O)O)O
ACCB348	NERAL	CC(=CCCC(=CC=O)C)C
ACCB349	NEROL	CC(=CCCC(=CCO)C)C
ACCB350	NEROLIDOL	CC(=CCCC(=CCCC(C)(C=C)O)C)C
ACCB351	NICOTINE	CN1CCCC1C2=CN=CC=C2
ACCB352	Nigellidine	CC1=CC(=O)C2=C(N3CCCCN3C2=C1)C4=CC=C(C=C4)O
ACCB353	N-Methyltiliamosine/ N'-Methyltiliamosine	CN1CCC2=CC3=C4C=C2C1CC5=CC(=C(C=C5)O)C6=C(C=CC(=C6)CC7C8=C(CCN7C)C(=C(C(=C8O4)O3)OC)OC)OC
ACCB354	Nobilin D/ (+)-Nobilin D	COC1=CC(=CC(=C1O)OC)C(CC2=CC(=C(C=C2)O)OC)O
ACCB355	Nortiliacorinine A	CN1CCC2=CC(=C3C4=C2C1CC5=CC(=C(C=C5)OC)C6=C(C=CC(=C6)CC7C8=CC(=C(O3)C=C8CCN7)O4)O)OC
ACCB357	O-Acetylvallesamine	CC=C1CN2CCC1C(C3=C(C2)C4=CC=CC=C4N3)(COC(=O)C)C(=O)OC
ACCB358	Obtusifolin 2-glucoside	CC1=CC2=C(C(=C1OC3C(C(C(C(O3)CO)O)O)O)OC)C(=O)C4=C(C2=O)C=CC=C4O
ACCB359	OCTACOSANOIC ACID	CCCCCCCCCCCCCCCCCCCCCCCCCCCC(=O)O
ACCB360	Oleanolic acid	CC1(CCC2(CCC3(C(=CCC4C3(CCC5C4(CCC(C5(C)C)O)C)C)C2C1)C)C(=O)O)C
ACCB361	O-METHOXYCINNAMALDEHYDE	COC1=CC=CC=C1C=CC=O
ACCB362	palmatine	COC1=C(C2=C[N+]3=C(C=C2C=C1)C4=CC(=C(C=C4CC3)OC)OC)OC
ACCB363	Palustrine	CCC(C1CC=CC2N1CCCNCCCCNC(=O)C2)O
ACCB364	PANAXYNOL	CCCCCCCC=CCC#CC#CC(C=C)O
ACCB365	Parisaponin I	CC1C2C(CC3C2(CCC4C3CC=C5C4(CCC(C5)OC6C(C(C(C(O6)CO)OC7C(C(C(O7)CO)O)O)O)OC8C(C(C(C(O8)C)O)O)O)C)C)OC1(CCC(C)COC9C(C(C(C(O9)CO)O)O)O)O
ACCB366	p-benzoquinone	C1=CC(=O)C=CC1=O
ACCB367	PCSO	CCCS(=O)CC(C(=O)[O-])[NH3+]
ACCB368	P-CYMENE	CC1=CC=C(C=C1)C(C)C
ACCB369	PERIVINE	CC=C1CNC2CC3=C(C(=O)CC1C2C(=O)OC)NC4=CC=CC=C34
ACCB370	phenylalanine	C1=CC=C(C=C1)CC(C(=O)O)N
ACCB371	PHLOROGLUCINOL	C1=C(C=C(C=C1O)O)O
ACCB372	PHYSALIEN	CCCCCCCCCCCCCCCC(=O)OC1CC(=C(C(C1)(C)C)C=CC(=CC=CC(=CC=CC=C(C)C=CC=C(C)C=CC2=C(CC(CC2(C)C)OC(=O)CCCCCCCCCCCCCCC)C)C)C)C
ACCB373	PHYSCION	COc1cc(O)c2c(c1)C(=O)c1cc(C)cc(O)c1C2=O
ACCB374	Phytin	C1(C(C(C(C(C1OP(=O)([O-])[O-])OP(=O)([O-])[O-])OP(=O)([O-])[O-])OP(=O)([O-])[O-])OP(=O)([O-])[O-])OP(=O)([O-])[O-].[Mg+2].[Ca+2]
ACCB375	Phytosterols	CCC(CCC(C)C1CCC2C1(CCC3C2CC=C4C3(CCC(C4)O)C)C)C(C)C
ACCB376	picroside l	C1=CC=C(C=C1)C=CC(=O)OCC2C(C(C(C(O2)OC3C4C(C=CO3)C(C5C4(O5)CO)O)O)O)O
ACCB377	Picroside II	COC1=C(C=CC(=C1)C(=O)OC2C3C=COC(C3C4(C2O4)CO)OC5C(C(C(C(O5)CO)O)O)O)O
ACCB378	Pikuroside	COC1=C(C=CC(=C1)C(=O)OC2C3CC4OCC(C3C(O4)OC5C(C(C(C(O5)CO)O)O)O)(C2O)O)O
ACCB379	PIPERIDINE	C1CCNCC1
ACCB380	PIPERINE	C1CCN(CC1)C(=O)C=CC=CC2=CC3=C(C=C2)OCO3
ACCB381	POMOLIC-ACID	CC1CCC2(CCC3(C(=CCC4C3(CCC5C4(CCC(C5(C)C)O)C)C)C2C1(C)O)C)C(=O)O
ACCB382	PROCURCUMENOL	CC1=CC(=O)C(=C(C)C)CC2C1CCC2(C)O
ACCB383	PROTOCATECHUIC-ACID	CC(C)(C)[Si](C)(C)OC1=C(C=C(C=C1)C(=O)O[Si](C)(C)C(C)(C)C)O[Si](C)(C)C(C)(C)C
ACCB384	PSEUDOHYPERICIN	CC1=CC(=O)C2=C(C3=C(C=C(C4=C3C5=C2C1=C6C(=CC(=O)C7=C(C8=C(C=C(C4=C8C5=C67)O)O)O)CO)O)O)O
ACCB385	Pterygospermin	C1=CC=C(C=C1)CN2C(=S)OC23C=CC4(C=C3)N(C(=S)O4)CC5=CC=CC=C5
ACCB386	quercetin	C1=CC(=C(C=C1C2=C(C(=O)C3=C(C=C(C=C3O2)O)O)O)O)O
ACCB387	Quercetin 3-(6''''-feruloylglucosyl)-(1->2)-galactosyl-(1->2)-glucoside	COC1=C(C=CC(=C1)C=CC(=O)OCC2C(C(C(C(O2)OC3C(C(C(OC3OC4C(C(C(OC4OC5=C(OC6=CC(=CC(=C6C5=O)O)O)C7=CC(=C(C=C7)O)O)CO)O)O)CO)O)O)O)O)O)O
ACCB388	Quercetin 3,4'-diglucoside	C1=CC(=C(C=C1C2=C(C(=O)C3=C(C=C(C=C3O2)O)O)OC4C(C(C(C(O4)CO)O)O)O)O)OC5C(C(C(C(O5)CO)O)O)O
ACCB389	Quercetin 7,4'-diglucoside	C1=CC(=C(C=C1C2=C(C(=O)C3=C(C=C(C=C3O2)OC4C(C(C(C(O4)CO)O)O)O)O)O)O)OC5C(C(C(C(O5)CO)O)O)O
ACCB390	RESERPINE	COC1C(CC2CN3CCC4=C(C3CC2C1C(=O)OC)NC5=C4C=CC(=C5)OC)OC(=O)C6=CC(=C(C(=C6)OC)OC)OC
ACCB391	Revandchinone 1	CCCCCCCCC=CCCCCCCCC(=O)OC1C2=C(C(=CC=C2)O)C(=O)C3=C1C=C(C=C3O)C
ACCB392	Revandchinone 2	CCCCCCCCCCCCCCCCCCCCCCCCCCCC(=O)OC1C2=C(C(=CC=C2)O)C(=O)C3=C1C=C(C=C3O)C
ACCB393	Revandchinone 3	CCCCCCCCCCCCCCCCCCCCCCOC1=CC2=C(C(=C1)O)C(=O)C3=C(C2=O)C=C(C=C3O)C
ACCB394	Revandchinone 4	CCCCCCCCCCCCCCCCCCOC1(C2=C(C(=CC(=C2)CO)O)C(=O)C3=C1C=C(C=C3O)O)O
ACCB395	Rhamnose	CC1C(C(C(C(O1)O)O)O)O
ACCB396	RHAPONTICIN	COC1=C(C=C(C=C1)C=CC2=CC(=CC(=C2)OC3C(C(C(C(O3)CO)O)O)O)O)O
ACCB397	Rhein	C1=CC2=C(C(=C1)O)C(=O)C3=C(C2=O)C=C(C=C3O)C(=O)O
ACCB398	RHODOXANTHIN	CC1=CC(=O)CC(C1=CC=C(C)C=CC=C(C)C=CC=CC(=CC=CC(=CC=C2C(=CC(=O)CC2(C)C)C)C)C)(C)C
ACCB400	Rosmarinic acid	C1=CC(=C(C=C1CC(C(=O)O)OC(=O)C=CC2=CC(=C(C=C2)O)O)O)O
ACCB401	RUTIN	CC1C(C(C(C(O1)OCC2C(C(C(C(O2)OC3=C(OC4=CC(=CC(=C4C3=O)O)O)C5=CC(=C(C=C5)O)O)O)O)O)O)O)O
ACCB402	S-2,6-diaminohexanoic acid	C(CC[NH3+])CC(C(=O)[O-])[NH3+]
ACCB403	Sabinene	CC(C)C12CCC(=C)C1C2
ACCB404	SAFROLE	C=CCC1=CC2=C(C=C1)OCO2
ACCB405	SCHEMBL14177989	CCC1(CC2CC(C3=C(CCN(C2)C1)C4=CC=CC=C4N3)(C5=C(C=C6C(=C5)C78CCN9C7C(C=CC9)(C(C(C8N6C=O)(C(=O)OC)O)O)CC)OC)C(=O)OC)O
ACCB406	Scopolin	COC1=C(C=C2C(=C1)C=CC(=O)O2)OC3C(C(C(C(O3)CO)O)O)O
ACCB407	Sennaglucosides	C1=CC2=C(C(=C1)OC3C(C(C(C(O3)CO)O)O)O)C(=O)C4=C(C2C5C6=C(C(=CC=C6)OC7C(C(C(C(O7)CO)O)O)O)C(=O)C8=C5C=C(C=C8O)C(=O)O)C=C(C=C4O)C(=O)O
ACCB410	SERPENTINE	CC1C2C[N+]3=C(CC2C(=CO1)C(=O)OC)C4=C(C=C3)C5=CC=CC=C5N4
ACCB411	sesquithujene	CC1=CCC2(C1C2)C(C)CCC=C(C)C
ACCB412	sinapaldehyde glucoside	COC1=CC(=CC(=C1OC2C(C(C(C(O2)CO)O)O)O)OC)C=CC=O
ACCB413	Sitostenone/ beta-Sitostenone/ Stigmast-4-en-3-one/ Stigmast-4-ene-3-one	CCC(CCC(C)C1CCC2C1(CCC3C2CCC4=CC(=O)CCC34C)C)C(C)C
ACCB414	Sitosterol	CCC(CCC(C)C1CCC2C1(CCC3C2CC=C4C3(CCC(C4)O)C)C)C(C)C
ACCB415	S-Methylthiocysteine	CSSCC(C(=O)O)N
ACCB416	Solasodine	CC1CCC2(C(C3C(O2)CC4C3(CCC5C4CC=C6C5(CCC(C6)O)C)C)C)NC1
ACCB417	Spiraeoside	C1=CC(=C(C=C1C2=C(C(=O)C3=C(C=C(C=C3O2)O)O)O)O)OC4C(C(C(C(O4)CO)O)O)O
ACCB418	Stigmast-5-ene-3beta,7beta-diol/ (+)-Stigmast-5-ene-3beta,7beta-diol	CCC(CCC(C)C1CCC2C1(CCC3C2C(C=C4C3(CCC(C4)OC(=O)C5=CC=CC=C5)C)OC(=O)C6=CC=CC=C6)C)C(C)C
ACCB419	Stigmasta-4,22-dien-3-one/ (+)-Stigmasta-4,22-dien-3-one	CCC(C=CC(C)C1CCC2C1(CCC3C2CCC4=CC(=O)CCC34C)C)C(C)C
ACCB420	Stigmasta-5,22-diene-3,7-diol/ (3.beta.,7.beta.,22E)-Stigmasta-5,22-dien-3beta,7beta-diol	CCC(C=CC(C)C1CCC2C1(CCC3C2C(C=C4C3(CCC(C4)O)C)O)C)C(C)C
ACCB421	SWEROSIDE	C=CC1C2CCOC(=O)C2=COC1OC3C(C(C(C(O3)CO)O)O)O
ACCB422	Symplocosidin	COC1=C(C=CC(=C1)C2C(CC3=C(C=C(C=C3O2)O)O)O)O
ACCB423	Tambulin	COC1=CC=C(C=C1)C2=C(C(=O)C3=C(O2)C(=C(C=C3O)OC)OC)O
ACCB424	TARAXASTEROL	CC1C2C3CCC4C5(CCC(C(C5CCC4(C3(CCC2(CCC1=C)C)C)C)(C)C)O)C
ACCB425	TARAXEROL	CC1(CCC2(CC=C3C4(CCC5C(C(CCC5(C4CCC3(C2C1)C)C)O)(C)C)C)C)C
ACCB426	TERCHEBIN	C1=C(C=C(C(=C1O)O)O)C(=O)OCC2C3C(C(C(O2)OC(=O)C4=CC(=C(C(=C4)O)O)O)OC(=O)C5=CC(=C(C6=C5C7C(=CC(=O)C(C7(O6)O)(O)O)C(=O)O3)O)O)OC(=O)C8=CC(=C(C(=C8)O)O)O
ACCB427	TERPINEN-4-OL	CC1=CCC(CC1)(C(C)C)O
ACCB428	Terpinolene	CC1=CCC(=C(C)C)CC1
ACCB429	Terrestric acid	CCC1CCC(=C2C(=O)C(OC2=O)C)O1
ACCB430	TETRAHYDROALSTONINE	CC1C2CN3CCC4=C(C3CC2C(=CO1)C(=O)OC)NC5=CC=CC=C45
ACCB432	Thalifendine	COC1=C(C=CC2=CC3=[N+](CCC4=CC5=C(C=C43)OCO5)C=C21)O
ACCB433	THEAFLAVIN	C1C(C(OC2=CC(=CC(=C21)O)O)C3=CC4=C(C(=C(C=C4C5C(CC6=C(C=C(C=C6O5)O)O)O)O)O)C(=O)C(=C3)O)O
ACCB434	THEOBROMINE	CN1C=NC2=C1C(=O)NC(=O)N2C
ACCB435	THEOPHYLLINE	CN1C2=C(C(=O)N(C1=O)C)NC=N2
ACCB436	THYMOHYDROQUINONE	CC1=CC(=C(C=C1O)C(C)C)O
ACCB437	THYMOL	CC1=CC(=C(C=C1)C(C)C)O
ACCB438	Thymonin	COC1=C(C=CC(=C1)C2=CC(=O)C3=C(C(=C(C(=C3O2)OC)OC)O)O)O
ACCB439	THYMOQUINONE	CC1=CC(=O)C(=CC1=O)C(C)C
ACCB440	Thymyl acetate	CC1=CC(=C(C=C1)C(C)C)OC(=O)C
ACCB441	Tianshic acid	CCCCCCC(C(C=CC(CCCCCCC(=O)O)O)O)O
ACCB443	Tiliaresine	CN1CCC2=CC3=C4C=C2C1CC5=CC(=C(C=C5)O)C6=C(C=CC(=C6)CC7C8=C(O4)C(=CC(=C8CCN7C)OC)O3)OC
ACCB444	Tiliarine	CN1CCC2=CC(=C3C4=C2C1CC5=CC(=C(C=C5)O)C6=C(C=CC(=C6)C7C8=CC(=C(O3)C=C8CCN7C)O4)OC)OC
ACCB445	Torachrysone 8-O-beta-D-glucoside	CC1=CC2=CC(=CC(=C2C(=C1C(=O)C)O)OC3C(C(C(C(O3)CO)O)O)O)OC
ACCB446	trans, cis-3,5-Octadien-2-one	CCC=CC=CC(=O)C
ACCB447	TROPINE	CN1C2CCC1CC(C2)O
ACCB448	tyrosine cation radical	C1=CC(=CC=C1CC(C(=O)O)N)[OH+]
ACCB449	UNII-LS5489G27S	CCC1CC2CC(C3=C(CCN(C2)C1)C4=CC=CC=C4N3)(C5=C(C=C6C(=C5)C78CCN9C7C(C=CC9)(C(C(C8N6C=O)(C(=O)OC)O)OC(=O)C)CC)OC)C(=O)OC.OS(=O)(=O)O
ACCB450	uridine	C1=CN(C(=O)NC1=O)C2C(C(C(O2)CO)O)O
ACCB451	Ursolic acid	CC1CCC2(CCC3(C(=CCC4C3(CCC5C4(CCC(C5(C)C)O)C)C)C2C1C)C)C(=O)O
ACCB452	vanillin	COC1=C(C=CC(=C1)C=O)O
ACCB453	Velbanamine	CCC1(CC2CCC3=C(CCN(C2)C1)C4=CC=CC=C4N3)O
ACCB454	Verbenone	CC1=CC(=O)C2CC1C2(C)C
ACCB455	VICENIN-2	C1=CC(=CC=C1C2=CC(=O)C3=C(C(=C(C(=C3O2)C4C(C(C(C(O4)CO)O)O)O)O)C5C(C(C(C(O5)CO)O)O)O)O)O
ACCB456	Villosin	CC1(CCCC2(C1CCC(=C)C2C=CC3=CCOC3=O)C)C
ACCB457	VINBLASTINE	CCC1(CC2CC(C3=C(CCN(C2)C1)C4=CC=CC=C4N3)(C5=C(C=C6C(=C5)C78CCN9C7C(C=CC9)(C(C(C8N6C)(C(=O)OC)O)OC(=O)C)CC)OC)C(=O)OC)O
ACCB459	VINCAMINE	CCC12CCCN3C1C4=C(CC3)C5=CC=CC=C5N4C(C2)(C(=O)OC)O
ACCB460	Vincapusine	CCC12CC3(N4C5=CC=CC=C5C6=C4C1N(CC6)CC(C2O3)O)C(=O)OC
ACCB461	VINCATHICINE	CCC1(CN2CCC34C1C(C2)CC(C3=NC5=CC=CC=C45)(C6=C(C=C7C(=C6)C89CCN1C8C(C=CC1)(C(C(C9N7C)(C(=O)OC)O)OC(=O)C)CC)OC)C(=O)OC)O
ACCB462	VINCEINE	CC1C2CN3CCC4=C(C3CC2C(=CO1)C(=O)OC)NC5=CC=CC=C45
ACCB463	Vincovaline	CCC1(CC2CC(C3=C(CCN(C2)C1)C4=CC=CC=C4N3)(C5=C(C=C6C(=C5)C78CCN9C7C(C=CC9)(C(C(C8N6C)(C(=O)OC)O)OC(=O)C)CC)OC)C(=O)OC)O
ACCB464	VINCRISTINE	CCC1(CC2CC(C3=C(CCN(C2)C1)C4=CC=CC=C4N3)(C5=C(C=C6C(=C5)C78CCN9C7C(C=CC9)(C(C(C8N6C=O)(C(=O)OC)O)OC(=O)C)CC)OC)C(=O)OC)O
ACCB465	VINDOLINE	CCC12C=CCN3C1C4(CC3)C(C(C2OC(=O)C)(C(=O)OC)O)N(C5=C4C=CC(=C5)OC)C
ACCB466	VINDOLININE	CC1C23CC(C14C5(C2N(CC5)CC=C3)C6=CC=CC=C6N4)C(=O)OC
ACCB467	Vinflunine	CCC12C=CCN3C1C4(CC3)C(C(C2OC(=O)C)(C(=O)OC)O)N(C5=CC(=C(C=C45)C6(CC7CC(CN(C7)CC8=C6NC9=CC=CC=C89)C(C)(F)F)C(=O)OC)OC)C
ACCB468	Vingramine	CC=C1CN2CCC34C2(CCC1C3C(=O)OC)NC5=C(C(=C(C=C45)OC)C6=C(C=C7C(=C6)C8=C(N7C)C9C1C(C8C(=O)OC)C(CN9C(=O)C(C)C)C(O1)C)OC)C
ACCB469	VIOLAXANTHIN	CC(=CC=CC=C(C)C=CC=C(C)C=CC12C(CC(CC1(O2)C)O)(C)C)C=CC=C(C)C=CC34C(CC(CC3(O4)C)O)(C)C
ACCB470	VITAMIN E	CC1=C(C2=C(CCC(O2)(C)CCCC(C)CCCC(C)CCCC(C)C)C(=C1O)C)C
ACCB471	Vitexin	C1=CC(=CC=C1C2=CC(=O)C3=C(O2)C(=C(C=C3O)O)C4C(C(C(C(O4)CO)O)O)O)O
ACCB472	Withaferin A	CC1=C(C(=O)OC(C1)C(C)C2CCC3C2(CCC4C3CC5C6(C4(C(=O)C=CC6O)C)O5)C)CO
ACCB473	Withasomnine	C1CC2=C(C=NN2C1)C3=CC=CC=C3
ACCB474	Xanthomicrol	COC1=C(C(=C2C(=C1O)C(=O)C=C(O2)C3=CC=C(C=C3)O)OC)OC
ACCB475	XANTHOXYLIN	CC(=O)C1=C(C=C(C=C1OC)OC)O
ACCB476	YOHIMBINE	COC(=O)C1C(CCC2C1CC3C4=C(CCN3C2)C5=CC=CC=C5N4)O
ACCB477	ZEAXANTHIN/ all-trans-Zeaxanthin	CC1=C(C(CC(C1)O)(C)C)C=CC(=CC=CC(=CC=CC=C(C)C=CC=C(C)C=CC2=C(CC(CC2(C)C)O)C)C)C
ACCB478	ZINGERONE	CC(=O)CCC1=CC(=C(C=C1)O)OC
ACCB479	ZINGIBERENE	CC1=CCC(C=C1)C(C)CCC=C(C)C
ACCB480	Zwiebelane A	CC1C(C2SC1S2=O)C
ACCB481	Zwiebelane B	CC1C(C2SC1S2=O)C

## Sheet: Table S3
pkCSM Prediction results
Bioactive ID	Name of the bioactive compound	Molecular Weight	LogP	#Acceptors	#Donors	Caco2 permeability	AMES toxicity	Hepatotoxicity
ACCB002	(-)-Anaferine	224.348	1.6199	3	2	1.336	No	No
ACCB003	(-)-Apparicine	264.372	3.9629	1	1	1.337	Yes	Yes
ACCB004	(-)-Arctigenin	372.417	2.9924	6	1	1.164	No	No
ACCB005	(-)-EPICATECHIN	290.271	1.5461	6	5	-0.283	No	No
ACCB006	(-)-EPIGALLOCATECHIN	306.27	1.2517	7	6	-0.375	No	No
ACCB007	(-)-piperitone	152.237	2.5678	1	0	1.134	No	No
ACCB008	(+)-CATECHIN	290.271	1.5461	6	5	-0.283	No	No				Molecular weight	Confusion/no data	Toxicity	Donors	Acceptor	LogP	Caco2
ACCB009	(+)-Epicatechin(-)-EPICATECHIN	290.271	1.5461	6	5	-0.283	No	No
ACCB010	(+)-Fargesin	370.401	3.5077	6	0	1.08	No	No
ACCB011	(+)-GALLOCATECHIN	306.27	1.2517	7	6	-0.375	No	No
ACCB012	(+)-Sesamin	354.358	3.2192	6	0	1.399	Yes	No
ACCB013	(1S,2R,4S)-(-)-Bornyl acetate	196.29	2.7643	2	0	1.855	No	No
ACCB014	(3R,6E)-nerolidol	222.372	4.3963	1	1	1.498	No	No
ACCB001	.alpha.-Amyrin	426.729	8.0248	1	1	1.227	No	No
ACCB015	.beta.-Amyrin	426.729	8.1689	1	1	-2.811	No	No
ACCB016	.beta.-Elemol	222.372	3.942	1	1	1.517	No	No
ACCB017	[Epicatechin-(4beta->8)]4-epicatechin	1443.29	7.3417	30	25	-3.221	No	No
ACCB019	1,3,5-Bisabolatrien-10-one / 2-Methyl-6-(4-methylphenyl)-3-heptanone	218.34	4.10382	1	0	1.36	No	Yes
ACCB020	1,3,6,7-TETRAHYDROXYXANTHONE	260.201	1.7686	6	4	-0.295	Yes	No
ACCB021	1,8-CINEOLE	154.253	2.7441	1	0	1.485	No	No
ACCB022	10-Bromostrictosidine	609.47	1.1554	10	6	0.328	No	No
ACCB023	10-Chlorostrictosidine	565.019	1.0463	10	6	0.334	No	No
ACCB024	10-GINGEROL	350.499	4.7942	4	2	0.626	No	No
ACCB025	10-Hydroxycascaroside C/ (-)-10-Hydroxycascaroside C	580.539	-3.49798	14	10	-0.514	No	No
ACCB026	10-Methylstrictosidine	544.601	0.70132	10	6	0.296	No	Yes
ACCB027	18-Hydroxy-3-epi-alpha-yohimbine	370.449	1.6179	5	3	0.126	No	No
ACCB030	1beta-Hydroxyalantolactone	248.322	2.2114	3	1	1.3	No	No
ACCB031	1-epi-Bicyclosesquiphellandrene	204.357	4.5811	0	0	1.413	No	No
ACCB032	1-octanol	130.231	2.3392	1	1	1.471	No	No
ACCB033	1-Propanethiol	76.164	1.3262	1	1	1.385	No	No
ACCB034	1-Propene-1-sulfenic acid	90.147	1.7262	2	1	1.49	No	No
ACCB035	2-(4a,8-dimethyl-2,3,4,5,6,7-hexahydro-1H-naphthalen-2-yl)propan-2-ol	222.372	4.0641	1	1	1.495	No	No
ACCB036	2-ALPHA-HYDROXYALANTOLACTONE	248.322	2.2114	3	1	1.3	No	No
ACCB037	2-METHYL-2-PENTENAL	98.145	1.5416	1	0	1.499	Yes	No
ACCB038	2-Methyl-6-(4-methylphenyl)-1-hepten-3-one	216.324	4.02392	1	0	1.545	No	No
ACCB039	2-OXOALANTOLACTONE	246.306	2.4196	3	0	1.318	No	No
ACCB040	3,4-DIHYDROXYBENZOIC ACID	154.121	0.796	3	3	0.49	No	No
ACCB041	3,4-epoxycarane	152.237	2.2099	1	0	1.487	No	No
ACCB042	3',4'-Methylenedioxy epicatechin 5,7-dimethyl ether	330.336	2.4696	6	1	1.198	No	No
ACCB043	3,5,2'-Trihydroxy-7,5'-dimethoxyflavone/ 3,5-Dihydroxy-2-(2-hydroxy-5-methoxyphenyl)-7-methoxy-4H-1-benzopyran-4-one	330.292	2.594	7	3	0.319	No	No
ACCB044	3,8''-Biapigenin	538.464	5.134	10	6	-0.111	No	No
ACCB045	3beta-Hydroxy-20(29)-lupene	426.729	8.0248	1	1	1.226	No	No
ACCB046	3-Carene	136.238	2.9987	0	0	1.398	No	No
ACCB049	4-dicaffeoylquinic acid	516.455	1.0296	11	7	-1.203	No	No
ACCB050	4-HEXYLCYCLOPENTANE-1,3-DIONE	182.263	2.505	2	0	1.598	No	No
ACCB051	4'-Hydroxypropiophenone	150.177	1.9849	2	1	1.27	No	No
ACCB052	4-Methoxycinnamaldehyde	162.188	1.9073	2	0	1.52	Yes	No
ACCB053	4-octylcyclopentane-1,3-dione	210.317	3.2852	2	0	1.596	No	No
ACCB054	5-(2-Aminoethyl)-2-methoxyphenol	167.208	0.902	3	2	1.158	Yes	No
ACCB055	5,7,2',5'-Tetrahydroxyflavanone/ (2S)-5,7,2',5'-Tetrahydroxyflavanone	288.255	2.2155	6	4	-0.089	No	No
ACCB056	5-Aminouracil	127.103	-1.3546	3	3	-0.185	No	No
ACCB057	5-O-CAFFEOYLSHIKIMIC-ACID	336.296	0.1593	7	5	-0.594	No	No
ACCB058	6-C-Glucopyranosylepicatechin	452.412	-0.939	11	9	-0.996	No	No
ACCB059	6-C-Glucopyranosylprocyanidin B2	740.667	0.5099	17	14	-1.378	No	No
ACCB060	6-Chloroapigenin	304.685	3.2302	5	3	1.07	No	No
ACCB061	6-DEHYDROGINGERDIONE	290.359	4.0053	4	2	0.696	No	No
ACCB062	6-GINGERDIOL	296.407	3.0256	4	3	0.865	No	No
ACCB063	6-GINGEROL	294.391	3.2338	4	2	0.94	No	No
ACCB065	6-Kestose	504.438	-7.5698	16	11	-0.278	No	No
ACCB066	6-SHOGAOL	276.376	4.039	3	1	1.391	No	No
ACCB067	7-Oxo-beta-sitosterol/ 3beta-Hydroxystigmast-5-en-7-one	428.701	7.2038	2	1	1.293	No	No
ACCB068	8-C-Glucopyranosylepicatechin	452.412	-0.939	11	9	-1.104	No	No
ACCB069	8-C-Glucopyranosylprocyanidin B2	740.667	0.5099	17	14	-1.488	No	No
ACCB075	Acacetin 7-(6''-methylglucuronide)	474.418	0.5336	11	4	0.455	No	No
ACCB076	ACETYLCHOLINE	146.21	0.2557	2	0	1.609	No	No
ACCB077	ACONITIC-ACID	174.108	-0.4433	3	3	-0.274	No	No
ACCB078	ADENOSINE	267.245	-1.98	9	4	-0.596	No	No
ACCB079	Adhyperforin	550.824	9.3798	4	1	1.04	No	No
ACCB080	AGRIMONIIN	1871.28	3.6939	52	29	-3.747	No	No
ACCB081	AJMALICINE	352.434	3.1788	4	1	1.126	No	Yes
ACCB082	AJOENE	234.411	3.0022	3	0	1.329	No	No
ACCB083	AKUAMMICINE	322.408	2.8311	4	1	1.747	No	No
ACCB084	AKUAMMINE	382.46	2.0198	6	1	1.217	No	Yes
ACCB085	ALANTOLACTONE	232.323	3.2406	2	0	1.603	No	No
ACCB086	Alizarin	240.214	1.8732	4	2	1.206	Yes	No
ACCB087	ALLICIN	162.279	1.7553	2	0	1.316	No	No
ACCB088	ALLIIN	177.225	-0.667	3	2	0.619	No	No
ACCB089	Alliofuroside A	889.042	-1.2216	18	11	-1.061	No	No
ACCB090	ALLIXIN	226.272	2.39512	4	1	1.301	No	No
ACCB091	Alloxan	142.07	-2.0785	4	2	-0.23	No	No
ACCB092	ALLYL PROPYL DISULFIDE	148.296	2.9638	2	0	1.399	No	No
ACCB093	Aloe-emodin	270.24	1.3655	5	3	-0.233	Yes	No
ACCB094	alpha,beta-Thujone	152.237	2.2576	1	0	1.375	No	No
ACCB095	alpha-Amyrin/ alpha-Amyrine/ alpha-Amyrenol	426.729	8.0248	1	1	1.227	No	No
ACCB096	ALPHA-CAROTENE	536.888	12.4617	0	0	1.262	Yes	No
ACCB097	alpha-Chaconine	852.072	1.1828	15	8	-0.523	No	Yes
ACCB098	ALPHA-CURCUMENE	202.341	4.84492	0	0	1.537	No	No
ACCB099	alpha-Humulene	204.357	5.0354	0	0	1.421	No	No
ACCB100	ALPHA-PHELLANDRENE	136.238	3.1648	0	0	1.414	No	No
ACCB101	alpha-Pinene	136.238	2.9987	0	0	1.38	No	No
ACCB102	ALPHA-TERPINENE	136.238	3.3089	0	0	1.414	No	No
ACCB103	ALPHA-TERPINEOL	154.253	2.5037	1	1	1.489	No	No
ACCB104	ALPHA-ZINGIBERENE	204.357	4.8913	0	0	1.419	No	No
ACCB105	ALSTONINE	348.402	3.4052	5	0	1.19	No	Yes
ACCB106	AMENTOFLAVONE	538.464	5.134	10	6	0.145	No	No
ACCB107	ANETHOLE	148.205	2.7283	1	0	1.669	No	No
ACCB108	ANTHERAXANTHIN/ (3R,5R,6S,3'R)-zeaxanthin 5,6-epoxide	584.885	9.7586	3	2	1.208	No	No
ACCB109	ANTHRAQUINONE	208.216	2.462	2	0	1.31	Yes	No
ACCB110	ANTHRONE	194.233	2.8218	1	0	1.125	Yes	No
ACCB111	APIGENIN	270.24	2.5768	5	3	1.007	No	No
ACCB112	Arctiin	534.558	0.4655	11	4	0.15	No	No
ACCB113	Arctiopicrin	350.411	1.6733	6	2	0.246	Yes	No
ACCB114	AR-Curcumene	202.341	4.84492	0	0	1.537	No	No
ACCB115	Armatamide	325.364	2.796	4	1	1.301	No	Yes
ACCB116	AROMADENDRIN	288.255	1.4807	6	4	0.996	No	No
ACCB117	AR-TURMERONE	216.324	4.02392	1	0	1.458	No	No
ACCB118	Asarinin	354.358	3.2192	6	0	1.399	Yes	No
ACCB119	Ashwagandhanolide	975.295	6.3768	13	6	0.38	No	No
ACCB120	Astilbin	450.396	0.0381	11	7	0.343	No	No
ACCB121	ASTRAGALIN	448.38	-0.2445	11	7	0.306	No	No
ACCB122	AVICULARIN	434.353	0.1002	11	7	0.233	No	No
ACCB123	bannucine	539.629	1.5924	9	2	1.238	No	Yes
ACCB124	BENZYL-ISOTHIOCYANATE	149.218	2.2894	2	0	1.537	No	No
ACCB125	berberine	336.367	3.0963	4	0	1.734	Yes	Yes
ACCB126	BERGAPTEN	216.192	2.5478	4	0	1.259	Yes	No
ACCB127	Berlambine/ Oxyberberine/ 8-Oxoberberine	351.358	2.9705	6	0	1.077	No	Yes
ACCB128	BETA-AMYRIN	426.729	8.1689	1	1	1.226	No	No
ACCB129	BETA-BISABOLENE	204.357	5.0354	0	0	1.419	No	No
ACCB130	beta-Carotene	536.888	12.6058	0	0	1.262	Yes	No
ACCB131	BETA-CRYPTOXANTHIN	552.887	11.5766	1	1	1.237	No	No
ACCB132	BETAINE	117.148	-1.5575	2	0	1.44	No	No
ACCB133	beta-Ocimene	136.238	3.475	0	0	1.406	No	No
ACCB134	BETA-PHELLANDRENE	136.238	3.1648	0	0	1.41	No	No
ACCB135	BETA-PINENE	136.238	2.9987	0	0	1.385	No	No
ACCB136	BETA-SESQUIPHELLANDRENE	204.357	4.8913	0	0	1.408	No	No
ACCB137	BETA-TOCOPHEROL	416.69	8.53184	2	1	1.173	No	No
ACCB138	BETULINIC ACID	456.711	7.0895	2	2	1.175	No	Yes
ACCB140	boeravinone A	326.304	3.21702	6	2	1.221	No	No
ACCB141	boeravinone B	312.277	2.56292	6	3	0.011	No	No
ACCB142	boeravinone C	344.319	1.63872	7	3	0.15	No	No
ACCB143	boeravinone D	342.303	2.92262	7	3	0.115	No	No
ACCB144	boeravinone E	328.276	2.26852	7	4	-0.328	No	No
ACCB145	BORNEOL	154.253	2.1935	1	1	1.484	No	No
ACCB146	Bornyl acetate	196.29	2.7643	2	0	1.855	No	No
ACCB147	CAFFEINE	194.194	-1.0293	6	0	1.115	No	Yes
ACCB148	Calcium	40.078	-0.3808	0	0	1.378	No	No
ACCB149	CALCIUM OXALATE	128.096	-3.8946	4	0	0.676	No	No
ACCB150	CAMPHENE	136.238	2.9987	0	0	1.387	No	No
ACCB151	Camphor	152.237	2.4017	1	0	1.499	No	No
ACCB152	CANNABICHROMENE	314.469	6.0356	2	1	1.128	No	No
ACCB153	CANNABIDIOL	314.469	5.8465	2	2	1.79	No	No
ACCB154	CAPSAICIN	305.418	3.7896	3	2	1.364	No	Yes
ACCB155	CAPSANTHIN	584.885	9.8063	3	2	1.315	No	Yes
ACCB157	CAPSIDIOL	236.355	2.6668	2	2	1.609	No	No
ACCB158	CAPSORUBIN	600.884	9.0652	4	2	0.712	No	No
ACCB159	Carnosic acid	332.44	4.3161	3	3	0.803	No	No
ACCB160	Carnosol	330.424	4.2869	4	2	0.572	No	No
ACCB162	Carotene	536.888	12.4617	0	0	1.262	Yes	No
ACCB163	Carpusin	302.282	1.6128	6	3	-0.04	No	No
ACCB164	CARVACROL	150.221	2.82402	1	1	1.606	No	Yes
ACCB165	CARVONE	150.221	2.4879	1	0	1.413	No	No
ACCB166	Caryophyllene	204.357	4.7252	0	0	1.423	No	No
ACCB167	Cascaroside C	564.54	-2.60198	13	9	-0.584	No	No
ACCB168	Cascaroside D	564.54	-2.60198	13	9	-0.584	No	No
ACCB169	Cassane furanoditerpene	340.463	5.31302	3	0	1.219	No	No
ACCB170	Cassialoin	418.398	-0.97108	9	7	0.389	No	No
ACCB171	Catechin 4'-methyl ether	304.298	1.8491	6	4	-0.085	No	No
ACCB172	Catechin 5,7,4'-trimethyl ether	332.352	2.4551	6	2	1.247	Yes	No
ACCB173	Catechin 7,4'-dimethyl ether	318.325	2.1521	6	3	1.012	No	No
ACCB174	Catharanthamine	808.973	4.0073	12	2	0.733	No	Yes
ACCB175	CATHARANTHINE	336.435	3.1753	3	1	1.114	Yes	No
ACCB176	Catharosine	384.476	1.0619	6	2	0.016	No	Yes
ACCB177	CHAVICOL	134.178	2.1207	1	1	1.607	No	No
ACCB178	Chebulagic acid	954.664	-0.0017	26	13	-2.229	No	No
ACCB179	Chrysazin	240.214	1.8732	4	2	1.302	Yes	No
ACCB180	Chrysontemin	484.841	-2.614	10	8	0.263	No	No
ACCB181	Chrysophanol	254.241	2.18162	4	2	1.298	Yes	No
ACCB182	CID 12300199	194.183	-3.1805	6	5	-0.14	No	Yes
ACCB183	CID 16219245	548.414	-2.8673	10	1	0.333	No	No
ACCB184	CID 25202184	179.241	-2.4945	3	1	0.798	No	No
ACCB185	CID 5316334	738.926	4.425	10	4	1.105	No	No
ACCB186	CINNAMIC ACID	148.161	1.7844	1	1	1.717	No	No
ACCB187	Cinnamtannin A1	866.781	4.4439	18	15	-1.826	No	No
ACCB188	CIRSILINEOL	344.319	2.897	7	2	0.579	No	No
ACCB189	CIS-ANETHOLE	148.205	2.7283	1	0	1.669	No	No
ACCB190	CITRAL	152.237	2.878	1	0	1.504	No	No
ACCB191	citric acid	192.123	-1.2485	4	4	-0.24	No	No
ACCB192	Citronellic acid	170.252	2.8436	1	1	1.583	No	No
ACCB193	Clerodin	434.529	3.3579	7	0	1.254	No	No
ACCB194	Coagulin Q	620.78	2.1242	10	6	0.338	No	No
ACCB195	Columbamine/ Dehydroisocorypalmine	338.383	3.0818	4	1	1.278	No	Yes
ACCB196	CORILAGIN	634.455	-0.2965	18	11	-1.337	No	No
ACCB197	Coronarin D	318.457	4.367	3	1	1.407	No	Yes
ACCB198	COSTUNOLIDE	232.323	3.5508	2	0	1.646	No	No
ACCB199	CURCUMIN	368.385	3.3699	6	2	-0.093	No	No
ACCB200	Curlone	218.34	4.0703	1	0	1.292	No	No
ACCB201	Cuscohygrine	224.348	1.5241	3	0	1.364	No	No
ACCB202	Cyanidin	287.247	2.9089	5	5	-0.35	No	No
ACCB203	Cycloalliin	177.225	-0.82	3	2	0.543	No	Yes
ACCB204	CYCLOARTENOL	77.152	-0.1251	2	2	1.328	No	No
ACCB205	Cycloleurosine	806.957	3.7316	13	1	0.64	No	No
ACCB206	CYNAROSIDE	448.38	-0.2445	11	7	0.248	No	No
ACCB207	CYSTEAMINE	77.152	-0.1251	2	2	1.328	No	No
ACCB208	CYTISINE	190.246	0.555	3	1	1.583	No	Yes
ACCB209	DAUCOSTEROL	576.859	5.849	6	4	0.472	No	No
ACCB210	d-Carvone	150.221	2.4879	1	0	1.413	No	No
ACCB211	Dehydrodiscretamine	324.356	-0.485	4	2	1.046	No	Yes
ACCB212	Dehydrozingerone	192.214	2.003	3	1	1.24	No	No
ACCB213	delta-Cadinene	204.357	4.7252	0	0	1.422	No	No
ACCB214	DEMETHOXYCURCUMIN	338.359	3.3613	5	2	1.023	No	No
ACCB215	Denbinobin	284.267	2.4633	5	1	1.026	Yes	No
ACCB216	DENDROBINE	263.381	2.1603	3	0	1.611	No	No
ACCB217	DEOXYLOGANIN	374.386	-1.1216	9	4	-2.964	Yes	No
ACCB218	Desacetylvinblastine	768.952	3.4201	11	4	0.692	No	No
ACCB219	DESGALACTOTIGONIN	1035.18	-2.2703	22	12	-1.145	No	No
ACCB220	D-Fructose	180.156	-3.2198	6	5	-0.296	No	No
ACCB221	D-Galactose	180.156	-3.2214	6	5	-0.249	No	No
ACCB222	D-Glucosamine	179.172	-3.255	6	5	-0.357	No	No
ACCB223	D-GLUCOSE	180.156	-3.2214	6	5	-0.249	No	No
ACCB224	DIALLYL DISULFIDE	146.28	2.7398	2	0	1.399	No	No
ACCB225	Diallyl sulfide	114.213	2.0916	1	0	1.394	No	No
ACCB226	diarctigenin	742.818	5.9652	12	2	-0.801	No	No
ACCB227	Dichotomin	1195.35	-3.1279	26	15	-1.482	No	No
ACCB228	DIHYDROCAPSAICIN	307.434	4.0136	3	2	1.375	No	Yes
ACCB229	Dihydroflavonol	240.258	2.3639	3	1	1.227	Yes	No
ACCB230	Dimethyl trisulfide	126.271	2.2756	3	0	1.393	No	No
ACCB231	DIOSGENIN	414.63	5.7139	3	1	1.293	No	No
ACCB232	DIOSMETIN	300.266	2.5854	6	3	0.326	No	No
ACCB233	diosmin	608.549	-1.0897	15	8	0.305	No	No
ACCB234	DIPENTENE	136.238	3.3089	0	0	1.401	No	No
ACCB235	DIPHENYLAMINE	169.227	3.4302	1	1	1.543	No	Yes
ACCB236	Divaricin B	478.538	2.1085	9	2	0.953	Yes	No
ACCB237	DL-ASPARTIC ACID	133.103	-1.127	3	3	-0.498	No	No
ACCB238	D-Mannose	180.156	-3.2214	6	5	-0.249	No	No
ACCB239	d-Tartaric acid	150.086	-2.1226	4	4	-0.374	No	No
ACCB240	ELEMICIN	208.257	2.4409	3	0	1.859	Yes	No
ACCB241	ELLAGIC-ACID	302.194	1.3128	8	4	0.335	No	No
ACCB242	emodin	270.24	1.88722	5	3	0.055	No	No
ACCB243	EPIAFZELECHIN	274.272	1.8405	5	4	1.077	No	No
ACCB244	Epicatechin 3-O-beta-D-glucopyranoside	452.412	-0.6297	11	8	-0.926	No	No
ACCB245	Epicatechin 5,3'-dimethyl ether	318.325	2.1521	6	3	1.101	No	No
ACCB246	Epicatechin 5,7,3'-trimethyl ether	332.352	2.4551	6	2	1.152	No	No
ACCB247	Epicatechin-(4beta->8)5-epicatechin	1731.55	8.7906	36	30	-4.015	No	No
ACCB248	Epifriedelanol/ epi-Friedelinol/ beta-Friedelinol/ Friedelan-3beta-ol/ Longan triterpane A	428.745	8.2488	1	1	1.22	No	No
ACCB249	Eriodictyol	288.255	2.2155	6	4	-0.094	No	No
ACCB250	ESCULETIN	178.143	1.2042	4	2	0.301	No	No
ACCB251	ESTRAGOLE	148.205	2.4237	1	0	1.41	Yes	No
ACCB252	EUGENOL	164.204	2.1293	2	1	1.559	Yes	No
ACCB253	eupatin	360.318	2.6026	8	3	0.367	No	No
ACCB254	Fargesin	370.401	3.5077	6	0	1.08	No	No
ACCB255	Fenchone	152.237	2.4017	1	0	1.501	No	No
ACCB256	FERULIC-ACID	194.186	1.4986	3	2	0.176	No	No
ACCB257	Flavylium perchlorate	306.701	-0.3751	4	0	0.041	No	No
ACCB258	Friedelin/ Friedeline/ Friedelanone/ (-)-Friedelin/ Friedelan-3-one	426.729	8.457	1	0	1.266	No	No
ACCB260	FUMARIC ACID	116.072	-0.2882	2	2	0.563	No	No
ACCB259	Fucostanol/ Stigmasterol/ Dihydro-beta-sitosterol/ (24S)24-Ethylcholestain-3beta-ol	416.734	8.1047	1	1	1.2	No	No
ACCB261	FURFURAL	96.085	1.0921	2	0	1.609	Yes	No
ACCB262	Gallic acid	170.12	0.5016	4	4	-0.081	No	No
ACCB263	gamma-Glu-Met	278.33	-0.499	5	4	-0.521	No	Yes
ACCB264	gamma-glutamylvaline	246.263	-0.5961	4	4	-0.52	No	No
ACCB265	GAMMA-TERPINENE	136.238	3.3089	0	0	1.414	No	No
ACCB266	GENKWANIN	284.267	2.8798	5	2	0.917	No	No
ACCB267	GERANIOL	154.253	2.6714	1	1	1.49	No	No
ACCB268	GERANYL-ACETATE	196.29	3.2422	2	0	1.627	No	No
ACCB269	GERMACRENE-D	204.357	4.8913	0	0	1.436	No	No
ACCB270	Gingerenone A	356.418	3.8057	5	2	0.98	No	No
ACCB271	GINGEROL	294.391	3.2338	4	2	0.94	No	No
ACCB272	GINSENOSIDE-RB-2	1079.28	-1.5635	22	14	-1.419	No	No
ACCB273	GINSENOSIDE-RD	963.165	-1.056	19	13	-1.142	No	No
ACCB274	GINSENOSIDE-RE	947.166	-0.0284	18	12	-0.746	No	No
ACCB275	GINSENOSIDE-RG-1	754.999	2.7881	12	8	-0.813	No	No
ACCB276	glutamate	147.13	-0.7369	3	3	-0.487	No	No
ACCB277	GUAIJAVERIN/ Quercetin 3-O-alpha-L-arabinopyranoside	434.353	0.1002	11	7	0.052	No	No
ACCB278	HEDERAGENIN	472.71	6.206	3	3	0.615	No	Yes
ACCB279	Hedychenone	298.426	5.2706	2	0	1.152	No	Yes
ACCB280	hedychilactone A	318.457	4.0194	3	1	1.393	No	No
ACCB281	HEPTANE	100.205	2.9767	0	0	1.383	No	No
ACCB282	HEXAHYDROCURCUMIN	374.433	3.0005	6	3	-0.094	No	No
ACCB283	HYPERFORIN	536.797	8.9897	4	1	1.055	No	No
ACCB284	HYPERICIN	504.45	5.08104	8	6	-0.594	No	No
ACCB285	HYPERIN	464.379	-0.5389	12	8	0.242	No	No
ACCB287	Ikshusterol/ 7alpha-Hydroxysitosterol/ Stigmast-5-ene-3beta,7alpha-diol/ (-)-Stigmast-5-ene-3beta,7alpha-diol	430.717	6.9956	2	2	1.172	No	Yes
ACCB289	ISOALANTOLACTONE	232.323	3.2406	2	0	1.61	No	No
ACCB290	isocoronarin D	318.457	4.0194	3	1	1.388	No	No
ACCB291	ISOEUGENOL	164.204	2.4339	2	1	1.734	No	Yes
ACCB292	Isoleurosine	794.99	4.876	11	2	1.369	No	No
ACCB293	Isolliin	177.225	-0.3194	3	2	0.569	No	No
ACCB294	ISOQUERCETIN	464.379	-0.5389	12	8	0.242	No	No
ACCB296	Isorhamnetin	316.265	2.291	7	4	-0.003	No	No
ACCB297	Isovitexin	432.381	0.0917	10	7	-0.618	No	No
ACCB298	Jatrorrhizine	338.383	3.0818	4	1	1.234	No	Yes
ACCB299	KAEMPFERITRIN	578.523	-0.7162	14	8	0.225	No	No
ACCB300	kaempferol	286.239	2.2824	6	4	0.032	No	No
ACCB301	KAEMPFEROL-3-O-SOPHOROSIDE/ Sophoraflavonoloside	610.521	-2.4203	16	10	-1.097	No	No
ACCB302	Karachine	433.504	4.0973	6	0	1.153	No	No
ACCB303	KASUAGAMYCIN	379.366	-4.5377	10	8	-0.47	No	No
ACCB304	L(-)-Borneol	154.253	2.1935	1	1	1.484	No	No
ACCB306	LAPPAOL C	554.592	3.2131	10	5	-0.025	No	No
ACCB307	Lappaol F	714.764	5.1258	12	4	-0.433	No	No
ACCB308	L-Arabinose	150.13	-2.5823	5	4	0.21	No	No
ACCB309	l-ascorbic acid	176.124	-1.4074	6	4	-0.255	No	No
ACCB311	Leurosidine	810.989	3.9909	12	3	0.565	No	No
ACCB312	LEUROSINE	808.973	4.0073	12	2	0.626	No	Yes
ACCB314	LICARIN B	324.376	4.6942	4	0	2.236	No	No
ACCB315	LINALOOL	154.253	2.6698	1	1	1.493	No	No
ACCB316	LINALYL-ACETATE	196.29	3.2406	2	0	1.635	No	No
ACCB317	LOCHNERINE	324.424	3.0326	3	2	1.279	Yes	Yes
ACCB318	LOGANIN	390.385	-2.1508	10	5	0.386	No	No
ACCB319	Lotusine/ (-)-Lotusine/ D-(-)-Lotusine	314.405	3.0227	3	2	1.239	No	No
ACCB320	LUPEOL	426.729	8.0248	1	1	1.226	No	No
ACCB321	Lusianthridin/ 4,7-Dihydroxy-2-methoxy-9,10-dihydrophenanthrene	242.274	2.872	3	2	1.154	Yes	No
ACCB322	LUTEOLIN	286.239	2.2824	6	4	0.096	No	No
ACCB323	Luteolin 7-glucuronide	462.363	-0.1522	11	7	-0.891	No	No
ACCB324	Maesopsin	288.255	1.3098	6	4	-0.071	No	No
ACCB325	Magnocurarine/ (-)-Magnocurarine/ (R)-Magnocurarine	314.405	3.0227	3	2	1.247	No	No
ACCB326	magnoflorine	342.415	3.0117	4	2	1.575	No	No
ACCB327	MALABARICONE-B	342.435	4.9595	4	3	0.692	No	No
ACCB328	malic acid	134.087	-1.0934	3	3	-0.395	No	No
ACCB329	MALVIDIN	331.3	3.2205	6	4	-0.381	No	No
ACCB330	Manool	290.491	5.5024	1	1	1.507	No	Yes
ACCB331	Matairesinol	358.39	2.6894	6	2	1.115	No	No
ACCB332	Melilotic acid	166.176	1.4094	2	2	1.203	No	No
ACCB333	MENTHOL	156.269	2.4395	1	1	1.376	No	No
ACCB337	METHYL ANTHRANILATE	151.165	1.0554	3	1	1.183	No	No
ACCB338	methyl salicylate	152.149	1.1788	3	1	1.202	Yes	No
ACCB339	METHYLEUGENOL	178.231	2.4323	2	0	1.528	yes	No
ACCB340	Methylvingramine	807.001	6.24882	11	0	0.862	No	Yes
ACCB341	MITRAPHYLLINE	368.433	2.0625	5	1	1.119	No	Yes
ACCB342	Myrcene	136.238	3.475	0	0	1.4	No	No
ACCB343	MYRISTICIN	192.214	2.1524	3	0	1.808	Yes	Yes
ACCB345	naringin	580.539	-1.1652	14	8	-0.658	No	No
ACCB346	NEOXANTHIN/ Folioxanthin	600.884	8.7184	4	3	0.804	No	No
ACCB347	NEPETIN	316.265	2.291	7	4	-0.402	No	No
ACCB348	NERAL	152.237	2.878	1	0	1.504	No	No
ACCB349	NEROL	154.253	2.6714	1	1	1.49	No	No
ACCB350	NEROLIDOL	222.372	4.3963	1	1	1.498	No	No
ACCB351	NICOTINE	162.236	1.8483	2	0	1.671	No	Yes
ACCB352	Nigellidine	294.354	3.22942	4	1	1.304	No	Yes
ACCB353	N-Methyltiliamosine/ N'-Methyltiliamosine	606.719	6.8398	8	1	0.702	Yes	No
ACCB354	Nobilin D/ (+)-Nobilin D	320.341	2.3997	6	3	1.168	No	NO
ACCB355	Nortiliacorinine A	562.666	6.489	7	2	0.58	Yes	NO
ACCB357	O-Acetylvallesamine	382.46	2.9236	5	1	1.24	No	Yes
ACCB358	Obtusifolin 2-glucoside	446.408	-0.33668	10	5	0.39	No	No
ACCB359	OCTACOSANOIC ACID	424.754	10.2335	1	1	1.045	No	Yes
ACCB360	Oleanolic acid	456.711	7.2336	2	2	1.17	No	Yes
ACCB361	O-METHOXYCINNAMALDEHYDE	162.188	1.9073	2	0	1.58	Yes	no
ACCB362	palmatine	352.41	3.3848	4	0	0.863	Yes	Yes
ACCB363	Palustrine	309.454	1.0362	4	3	0.572	No	Yes
ACCB364	PANAXYNOL	244.378	3.8469	1	1	1.513	No	No
ACCB365	Parisaponin I	1035.18	-2.3682	22	13	-1.215	No	No
ACCB366	p-benzoquinone	108.096	0.2506	2	0	1.594	No	No
ACCB367	PCSO	179.241	-2.4945	3	1	0.798	No	No
ACCB368	P-CYMENE	134.222	3.11842	0	0	1.527	No	No
ACCB369	PERIVINE	338.407	2.6203	4	2	1.042	No	Yes
ACCB370	phenylalanine	165.192	0.641	2	2	0.62	No	Yes
ACCB371	PHLOROGLUCINOL	126.111	0.8034	3	3	1.102	No	No
ACCB372	PHYSALIEN	1045.72	22.6118	4	0	1.354	No	No
ACCB373	PHYSCION	284.267	2.19022	5	2	0.909	Yes	No
ACCB374	Phytin	712.317	-11.4782	24	0	0.128	No	Yes
ACCB375	Phytosterols	414.718	8.0248	1	1	1.201	No	No
ACCB376	picroside l	492.477	-1.326	11	5	0.316	No	No
ACCB377	Picroside II	512.464	-2.0114	13	6	0.338	No	No
ACCB378	Pikuroside	530.479	-2.8166	14	7	-0.493	No	No
ACCB379	PIPERIDINE	85.15	0.7599	1	1	1.347	No	No
ACCB380	PIPERINE	285.343	2.9972	3	0	1.596	No	Yes
ACCB381	POMOLIC-ACID	472.71	6.2044	3	3	0.7	No	Yes
ACCB382	PROCURCUMENOL	234.339	3.0191	2	1	1.233	No	No
ACCB383	PROTOCATECHUIC-ACID						No
ACCB384	PSEUDOHYPERICIN	520.449	4.26492	9	7	-0.625	No	No
ACCB385	Pterygospermin	406.532	4.1396	4	0	1.139	No	Yes
ACCB386	quercetin	302.238	1.988	7	5	-0.229	No	no
ACCB387	Quercetin 3-(6''''-feruloylglucosyl)-(1->2)-galactosyl-(1->2)-glucoside	964.832	-2.912	25	14	-1.273	No	no
ACCB388	Quercetin 3,4'-diglucoside	626.52	-3.0658	17	11	-1.2	No	no
ACCB389	Quercetin 7,4'-diglucoside	626.52	-3.0658	17	11	-1.22	No	no
ACCB390	RESERPINE	608.688	4.1711	10	1	1.017	No	No
ACCB391	Revandchinone 1	520.71	8.62072	5	2	0.852	No	Yes
ACCB392	Revandchinone 2	662.996	12.7457	5	2	0.603	No	Yes
ACCB393	Revandchinone 3	578.834	10.3823	5	2	0.768	No	Yes
ACCB394	Revandchinone 4	556.74	7.3116	7	5	-0.494	No	Yes
ACCB395	Rhamnose	164.157	-2.1938	5	4	0.217	No	No
ACCB396	RHAPONTICIN	420.414	0.4555	9	6	-0.077	No	No
ACCB397	Rhein	284.223	1.5714	5	3	-0.241	No	No
ACCB398	RHODOXANTHIN	562.838	10.7398	2	0	1.452	No	No
ACCB400	Rosmarinic acid	360.318	1.7613	7	5	-0.937	No	No
ACCB401	RUTIN	610.521	-1.6871	16	10	-0.949	No	No
ACCB402	S-2,6-diaminohexanoic acid	147.198	-3.241	2	2	-0.185	No	No
ACCB403	Sabinene	136.238	2.9987	0	0	1.404	No	No
ACCB404	SAFROLE	162.188	2.1438	2	0	1.784	Yes	Yes
ACCB405	SCHEMBL14177989	782.935	2.9467	11	4	0.681	No	No
ACCB406	Scopolin	354.311	-1.0197	9	4	0.377	No	No
ACCB407	Sennaglucosides	862.746	-1.0956	18	12	-1.874	No	No
ACCB410	SERPENTINE	349.41	2.8727	3	1	0.999	No	Yes
ACCB411	sesquithujene	204.357	4.7252	0	0	1.397	No	No
ACCB412	sinapaldehyde glucoside	370.354	-0.9054	9	4	0.826	No	No
ACCB413	Sitostenone/ beta-Sitostenone/ Stigmast-4-en-3-one/ Stigmast-4-ene-3-one	412.702	8.233	1	0	1.213	No	No
ACCB414	Sitosterol	414.718	8.0248	1	1	1.201	No	No
ACCB415	S-Methylthiocysteine	167.255	0.4095	4	2	0.639	No	No
ACCB416	Solasodine	413.646	5.2869	3	2	1.292	No	Yes
ACCB417	Spiraeoside	464.379	-0.5389	12	8	0.274	No	No
ACCB418	Stigmast-5-ene-3beta,7beta-diol/ (+)-Stigmast-5-ene-3beta,7beta-diol	638.933	10.725	4	0	1.614	No	No
ACCB419	Stigmasta-4,22-dien-3-one/ (+)-Stigmasta-4,22-dien-3-one	410.686	8.009	1	0	1.225	No	No
ACCB420	Stigmasta-5,22-diene-3,7-diol/ (3.beta.,7.beta.,22E)-Stigmasta-5,22-dien-3beta,7beta-diol	428.701	6.7716	2	2	1.185	No	Yes
ACCB421	SWEROSIDE	358.343	-1.5916	9	4	0.357	No	No
ACCB422	Symplocosidin	304.298	1.8491	6	4	-0.053	No	No
ACCB423	Tambulin	344.319	2.897	7	2	0.383	No	No
ACCB424	TARAXASTEROL	426.729	8.0248	1	1	1.223	No	No
ACCB425	TARAXEROL	426.729	8.1689	1	1	1.212	No	No
ACCB426	TERCHEBIN	954.664	-1.0819	27	14	-2.668	No	No
ACCB427	TERPINEN-4-OL	154.253	2.5037	1	1	1.502	No	No
ACCB428	Terpinolene	136.238	3.453	0	0	1.404	No	No
ACCB429	Terrestric acid	210.229	1.3439	4	0	1.232	Yes	No
ACCB430	TETRAHYDROALSTONINE	352.434	3.1788	4	1	1.126	No	Yes
ACCB432	Thalifendine	322.34	2.7933	4	1	1.176	No	No
ACCB433	THEAFLAVIN	564.499	2.2134	12	2	0.141	No	No
ACCB434	THEOBROMINE	180.167	-1.0397	5	1	0.517	Yes	Yes
ACCB435	THEOPHYLLINE	180.167	-1.0397	5	1	0.623	No	Yes
ACCB436	THYMOHYDROQUINONE	166.22	2.52962	2	2	1.549	No	Yes
ACCB437	THYMOL	150.221	2.82402	1	1	1.606	No	Yes
ACCB438	Thymonin	360.318	2.6026	8	3	0.277	No	No
ACCB439	THYMOQUINONE	164.204	1.6669	2	0	1.271	No	Yes
ACCB440	Thymyl acetate	192.258	3.04372	2	0	1.765	No	No
ACCB441	Tianshic acid	330.465	3.0209	4	4	0.727	No	No
ACCB443	Tiliaresine	576.693	6.8312	7	1	0.63	Yes	No
ACCB444	Tiliarine	562.666	6.6368	7	1	0.525	Yes	No
ACCB445	Torachrysone 8-O-beta-D-glucoside	408.403	0.24372	9	5	0.02	No	No
ACCB446	trans, cis-3,5-Octadien-2-one	124.183	2.0978	1	0	1.503	No	No
ACCB447	TROPINE	141.214	0.6039	2	1	1.444	No	Yes
ACCB448	tyrosine cation radical	181.191	0.3466	3	2	0.674	No	Yes
ACCB449	UNII-LS5489G27S	907.052	3.7498	13	4	-0.773	No	No
ACCB450	uridine	244.203	-2.8519	7	4	-0.161	No	No
ACCB451	Ursolic acid	456.711	7.0895	2	2	1.171	No	Yes
ACCB452	vanillin	152.149	1.2133	3	1	1.219	No	No
ACCB453	Velbanamine	298.43	3.1196	2	2	1.525	Yes	Yes
ACCB454	Verbenone	150.221	2.1777	1	0	1.103	No	No
ACCB455	VICENIN-2	594.522	-2.3934	15	11	-1.127	No	No
ACCB456	Villosin	300.442	4.8246	2	0	1.641	No	Yes
ACCB457	VINBLASTINE	810.989	3.9909	12	3	0.565	No	No
ACCB459	VINCAMINE	354.45	2.9525	5	1	1.133	No	No
ACCB460	Vincapusine	368.433	1.9397	6	1	1.085	No	Yes
ACCB461	VINCATHICINE	808.973	3.5727	13	2	0.561	No	No
ACCB462	VINCEINE	352.434	3.1788	4	1	1.126	No	Yes
ACCB463	Vincovaline	810.989	3.9909	12	3	0.565	No	No
ACCB464	VINCRISTINE	824.972	3.5175	12	3	0.545	No	No
ACCB465	VINDOLINE	456.539	1.6413	8	1	0.222	No	No
ACCB466	VINDOLININE	336.435	2.5618	4	1	1.113	No	No
ACCB467	Vinflunine	816.943	5.0787	11	2	1.043	No	No
ACCB468	Vingramine	792.974	6.22452	11	1	0.765	No	Yes
ACCB469	VIOLAXANTHIN	600.884	8.9698	4	2	0.658	No	No
ACCB470	VITAMIN E	430.717	8.84026	2	1	1.345	No	No
ACCB471	Vitexin	432.381	0.0917	10	7	-0.956	No	No
ACCB472	Withaferin A	470.606	3.3529	6	2	0.829	No	No
ACCB473	Withasomnine	184.242	2.4963	2	0	1.422	Yes	No
ACCB474	Xanthomicrol	344.319	2.897	7	2	0.515	No	No
ACCB475	XANTHOXYLIN	196.202	1.612	4	1	1.234	No	No
ACCB476	YOHIMBINE	354.45	2.6471	4	2	0.975	No	No
ACCB477	ZEAXANTHIN/ all-trans-Zeaxanthin	568.886	10.5474	2	2	1.25	No	No
ACCB478	ZINGERONE	194.23	1.9224	3	1	1.233	No	Yes
ACCB479	ZINGIBERENE	204.357	4.8913	0	0	1.419	No	No
ACCB480	Zwiebelane A	162.279	1.4199	2	0	1.495	No	No
ACCB481	Zwiebelane B	162.279	1.4199	2	0	1.495	No	No

## Sheet: Table S4
Drug-like bioactive ID	Name of the drug-like bioactive compound	PubChem ID	SMILES Annotation
ACCB002	(-)-Anaferine	443143	C1CCNC(C1)CC(=O)CC2CCCCN2
ACCB004	(-)-Arctigenin	64981	COC1=C(C=C(C=C1)CC2COC(=O)C2CC3=CC(=C(C=C3)O)OC)OC
ACCB007	(-)-piperitone	107561	CC1=CC(=O)C(CC1)C(C)C
ACCB010	(+)-Fargesin	5320622	COC1=C(C=C(C=C1)C2C3COC(C3CO2)C4=CC5=C(C=C4)OCO5)OC
ACCB013	(1S,2R,4S)-(-)-Bornyl acetate	442460	CC(=O)OC1CC2CCC1(C2(C)C)C
ACCB014	(3R,6E)-nerolidol	11241545	CC(=CCCC(=CCCC(C)(C=C)O)C)C
ACCB016	.beta.-Elemol	92138	CC(=C)C1CC(CCC1(C)C=C)C(C)(C)O
ACCB021	1,8-CINEOLE	2758	CC1(C2CCC(O1)(CC2)C)C
ACCB030	1beta-Hydroxyalantolactone	71573444	CC1CCC(C2(C1=CC3C(C2)OC(=O)C3=C)C)O
ACCB031	1-epi-Bicyclosesquiphellandrene	521496	CC1CCC(C2=CC(=C)CCC12)C(C)C
ACCB032	1-octanol	957	CCCCCCCCO
ACCB033	1-Propanethiol	7848	CCCS
ACCB034	1-Propene-1-sulfenic acid	20371837	CC=CSO
ACCB035	2-(4a,8-dimethyl-2,3,4,5,6,7-hexahydro-1H-naphthalen-2-yl)propan-2-ol	518516	CC1=C2CC(CCC2(CCC1)C)C(C)(C)O
ACCB036	2-ALPHA-HYDROXYALANTOLACTONE	354184	CC1CC(CC2(C1=CC3C(C2)OC(=O)C3=C)C)O
ACCB038	2-Methyl-6-(4-methylphenyl)-1-hepten-3-one	71413571	CC1=CC=C(C=C1)C(C)CCC(=O)C(=C)C
ACCB039	2-OXOALANTOLACTONE	73356469	CC1CC(=O)CC2(C1=CC3C(C2)OC(=O)C3=C)C
ACCB041	3,4-epoxycarane	89467	CC1(C2C1CC3(C(C2)O3)C)C
ACCB042	3',4'-Methylenedioxy epicatechin 5,7-dimethyl ether	10336729	COC1=CC2=C(CC(C(O2)C3=CC4=C(C=C3)OCO4)O)C(=C1)OC
ACCB046	3-Carene	26049	CC1=CCC2C(C1)C2(C)C
ACCB050	4-HEXYLCYCLOPENTANE-1,3-DIONE	14391671	CCCCCCC1CC(=O)CC1=O
ACCB051	4'-Hydroxypropiophenone	6271	CCC(=O)C1=CC=C(C=C1)O
ACCB053	4-octylcyclopentane-1,3-dione	180441	CCCCCCCCC1CC(=O)CC1=O
ACCB060	6-Chloroapigenin	23266570	C1=CC(=CC=C1C2=CC(=O)C3=C(O2)C=C(C(=C3O)Cl)O)O
ACCB063	6-GINGEROL	442793	CCCCCC(CC(=O)CCC1=CC(=C(C=C1)O)OC)O
ACCB066	6-SHOGAOL	5281794	CCCCCC=CC(=O)CCC1=CC(=C(C=C1)O)OC
ACCB076	ACETYLCHOLINE	187	CC(=O)OCC[N+](C)(C)C
ACCB082	AJOENE	5386591	C=CCSSC=CCS(=O)CC=C
ACCB083	AKUAMMICINE	10314057	CC=C1CN2CCC34C2CC1C(=C3NC5=CC=CC=C45)C(=O)OC
ACCB085	ALANTOLACTONE	72724	CC1CCCC2(C1=CC3C(C2)OC(=O)C3=C)C
ACCB087	ALLICIN	65036	C=CCSS(=O)CC=C
ACCB090	ALLIXIN	86374	CCCCCC1=C(C(=O)C(=C(O1)C)OC)O
ACCB092	ALLYL PROPYL DISULFIDE	16591	CCCSSCC=C
ACCB094	alpha,beta-Thujone	10931629	CC1C2CC2(CC1=O)C(C)C
ACCB098	ALPHA-CURCUMENE	92139	CC1=CC=C(C=C1)C(C)CCC=C(C)C
ACCB099	alpha-Humulene	5281520	CC1=CCC(C=CCC(=CCC1)C)(C)C
ACCB100	ALPHA-PHELLANDRENE	7460	CC1=CCC(C=C1)C(C)C
ACCB101	alpha-Pinene	6654	CC1=CCC2CC1C2(C)C
ACCB102	ALPHA-TERPINENE	7462	CC1=CC=C(CC1)C(C)C
ACCB103	ALPHA-TERPINEOL	17100	CC1=CCC(CC1)C(C)(C)O
ACCB104	ALPHA-ZINGIBERENE	11127403	CC1=CCC(C=C1)C(C)CCC=C(C)C
ACCB107	ANETHOLE	637563	CC=CC1=CC=C(C=C1)OC
ACCB111	APIGENIN	5280443	C1=CC(=CC=C1C2=CC(=O)C3=C(C=C(C=C3O2)O)O)O
ACCB114	AR-Curcumene	3083834	CC1=CC=C(C=C1)C(C)CCC=C(C)C
ACCB116	AROMADENDRIN	122850	C1=CC(=CC=C1C2C(C(=O)C3=C(C=C(C=C3O2)O)O)O)O
ACCB117	AR-TURMERONE	160512	CC1=CC=C(C=C1)C(C)CC(=O)C=C(C)C
ACCB124	BENZYL-ISOTHIOCYANATE	2346	C1=CC=C(C=C1)CN=C=S
ACCB129	BETA-BISABOLENE	10104370	CC1=CCC(CC1)C(=C)CCC=C(C)C
ACCB133	beta-Ocimene	18756	CC(=CCC=C(C)C=C)C
ACCB134	BETA-PHELLANDRENE	11142	CC(C)C1CCC(=C)C=C1
ACCB135	BETA-PINENE	14896	CC1(C2CCC(=C)C1C2)C
ACCB136	BETA-SESQUIPHELLANDRENE	12315492	CC(CCC=C(C)C)C1CCC(=C)C=C1
ACCB140	boeravinone A	14018346	CC1=C(C2=C(C=C1O)OC3=C(C2=O)C4=CC=CC=C4OC3OC)O
ACCB145	BORNEOL	64685	CC1(C2CCC1(C(C2)O)C)C
ACCB146	Bornyl acetate	93009	CC(=O)OC1CC2CCC1(C2(C)C)C
ACCB150	CAMPHENE	6616	CC1(C2CCC(C2)C1=C)C
ACCB151	Camphor	2537	CC1(C2CCC1(C(=O)C2)C)C
ACCB157	CAPSIDIOL	161937	CC1C(CC(C2=CCC(CC12C)C(=C)C)O)O
ACCB165	CARVONE	7439	CC1=CCC(CC1=O)C(=C)C
ACCB166	Caryophyllene	5281515	CC1=CCCC(=C)C2CC(C2CC1)(C)C
ACCB173	Catechin 7,4'-dimethyl ether	21633047	COC1=C(C=C(C=C1)C2C(CC3=C(C=C(C=C3O2)OC)O)O)O
ACCB177	CHAVICOL	68148	C=CCC1=CC=C(C=C1)O
ACCB186	CINNAMIC ACID	444539	C1=CC=C(C=C1)C=CC(=O)O
ACCB189	CIS-ANETHOLE	1549040	CC=CC1=CC=C(C=C1)OC
ACCB190	CITRAL	638011	CC(=CCCC(=CC=O)C)C
ACCB192	Citronellic acid	10402	CC(CCC=C(C)C)CC(=O)O
ACCB193	Clerodin	442014	CC1CC(C2(C(C1(C)C3CC4C=COC4O3)CCCC25CO5)COC(=O)C)OC(=O)C
ACCB195	Columbamine/ Dehydroisocorypalmine	72310	COC1=C(C2=C[N+]3=C(C=C2C=C1)C4=CC(=C(C=C4CC3)OC)O)OC
ACCB198	COSTUNOLIDE	5281437	CC1=CCCC(=CC2C(CC1)C(=C)C(=O)O2)C
ACCB200	Curlone	196216	CC(CC(=O)C=C(C)C)C1CCC(=C)C=C1
ACCB201	Cuscohygrine	1201543	CN1CCCC1CC(=O)CC2CCCN2C
ACCB207	CYSTEAMINE	6058	C(CS)N
ACCB210	d-Carvone	16724	CC1=CCC(CC1=O)C(=C)C
ACCB212	Dehydrozingerone	5354238	CC(=O)C=CC1=CC(=C(C=C1)O)OC
ACCB213	delta-Cadinene	441005	CC1=CC2C(CCC(=C2CC1)C)C(C)C
ACCB214	DEMETHOXYCURCUMIN	5469424	COC1=C(C=CC(=C1)C=CC(=O)CC(=O)C=CC2=CC=C(C=C2)O)O
ACCB216	DENDROBINE	442523	CC(C)C1C2C3CCC4C3(C(C1OC2=O)N(C4)C)C
ACCB224	DIALLYL DISULFIDE	16590	C=CCSSCC=C
ACCB225	Diallyl sulfide	11617	C=CCSCC=C
ACCB230	Dimethyl trisulfide	19310	CSSSC
ACCB234	DIPENTENE	22311	CC1=CCC(CC1)C(=C)C
ACCB243	EPIAFZELECHIN	443639	C1C(C(OC2=CC(=CC(=C21)O)O)C3=CC=C(C=C3)O)O
ACCB245	Epicatechin 5,3'-dimethyl ether	21626709	COC1=CC(=CC2=C1CC(C(O2)C3=CC(=C(C=C3)O)OC)O)O
ACCB246	Epicatechin 5,7,3'-trimethyl ether	6482487	COC1=CC2=C(CC(C(O2)C3=CC(=C(C=C3)O)OC)O)C(=C1)OC
ACCB254	Fargesin	10926754	COC1=C(C=C(C=C1)C2C3COC(C3CO2)C4=CC5=C(C=C4)OCO5)OC
ACCB255	Fenchone	14525	CC1(C2CCC(C2)(C1=O)C)C
ACCB265	GAMMA-TERPINENE	7461	CC1=CCC(=CC1)C(C)C
ACCB267	GERANIOL	637566	CC(=CCCC(=CCO)C)C
ACCB268	GERANYL-ACETATE	1549026	CC(=CCCC(=CCOC(=O)C)C)C
ACCB269	GERMACRENE-D	91723653	CC1=CCCC(=C)C=CC(CC1)C(C)C
ACCB280	hedychilactone A	10041596	CC1(CCCC2(C1CC(C(=C)C2CC=C3CCOC3=O)O)C)C
ACCB281	HEPTANE	8900	CCCCCCC
ACCB289	ISOALANTOLACTONE	73285	CC12CCCC(=C)C1CC3C(C2)OC(=O)C3=C
ACCB290	isocoronarin D	71550939	CC1(CCCC2(C1CCC(=C)C2CC=C3C(COC3=O)O)C)C
ACCB302	Karachine	630739	CC12CC3C4=C(C1C5(N3CCC6=CC7=C(C=C65)OCO7)CC(=O)C2)C=CC(=C4OC)OC
ACCB304	L(-)-Borneol	18639728	CC1(C2CCC1(C(C2)O)C)C
ACCB314	LICARIN B	6441061	CC=CC1=CC2=C(C(=C1)OC)OC(C2C)C3=CC4=C(C=C3)OCO4
ACCB315	LINALOOL	6549	CC(=CCCC(C)(C=C)O)C
ACCB316	LINALYL-ACETATE	8294	CC(=CCCC(C)(C=C)OC(=O)C)C
ACCB319	Lotusine/ (-)-Lotusine/ D-(-)-Lotusine	5274587	C[N+]1(CCC2=CC(=C(C=C2C1CC3=CC=C(C=C3)O)OC)O)C
ACCB325	Magnocurarine/ (-)-Magnocurarine/ (R)-Magnocurarine	53266	C[N+]1(CCC2=CC(=C(C=C2C1CC3=CC=C(C=C3)O)O)OC)C
ACCB326	magnoflorine	73337	C[N+]1(CCC2=CC(=C(C3=C2C1CC4=C3C(=C(C=C4)OC)O)O)OC)C
ACCB331	Matairesinol	119205	COC1=C(C=CC(=C1)CC2COC(=O)C2CC3=CC(=C(C=C3)O)OC)O
ACCB332	Melilotic acid	873	C1=CC=C(C(=C1)CCC(=O)O)O
ACCB333	MENTHOL	1254	CC1CCC(C(C1)O)C(C)C
ACCB337	METHYL ANTHRANILATE	8635	COC(=O)C1=CC=CC=C1N
ACCB342	Myrcene	31253	CC(=CCCC(=C)C=C)C
ACCB348	NERAL	643779	CC(=CCCC(=CC=O)C)C
ACCB349	NEROL	643820	CC(=CCCC(=CCO)C)C
ACCB350	NEROLIDOL	5284507	CC(=CCCC(=CCCC(C)(C=C)O)C)C
ACCB354	Nobilin D/ (+)-Nobilin D	16104870	COC1=CC(=CC(=C1O)OC)C(CC2=CC(=C(C=C2)O)OC)O
ACCB364	PANAXYNOL	5469789	CCCCCCCC=CCC#CC#CC(C=C)O
ACCB366	p-benzoquinone	4650	C1=CC(=O)C=CC1=O
ACCB368	P-CYMENE	7463	CC1=CC=C(C=C1)C(C)C
ACCB371	PHLOROGLUCINOL	359	C1=C(C=C(C=C1O)O)O
ACCB379	PIPERIDINE	8082	C1CCNCC1
ACCB382	PROCURCUMENOL	189061	CC1=CC(=O)C(=C(C)C)CC2C1CCC2(C)O
ACCB383	PROTOCATECHUIC-ACID	8468	CC(C)(C)[Si](C)(C)OC1=C(C=C(C=C1)C(=O)O[Si](C)(C)C(C)(C)C)O[Si](C)(C)C(C)(C)C
ACCB403	Sabinene	18818	CC(C)C12CCC(=C)C1C2
ACCB411	sesquithujene	25147318	CC1=CCC2(C1C2)C(C)CCC=C(C)C
ACCB427	TERPINEN-4-OL	11230	CC1=CCC(CC1)(C(C)C)O
ACCB428	Terpinolene	11463	CC1=CCC(=C(C)C)CC1
ACCB432	Thalifendine	3084288	COC1=C(C=CC2=CC3=[N+](CCC4=CC5=C(C=C43)OCO5)C=C21)O
ACCB440	Thymyl acetate	68252	CC1=CC(=C(C=C1)C(C)C)OC(=O)C
ACCB446	trans, cis-3,5-Octadien-2-one	6427789	CCC=CC=CC(=O)C
ACCB452	vanillin	1183	COC1=C(C=CC(=C1)C=O)O
ACCB454	Verbenone	29025	CC1=CC(=O)C2CC1C2(C)C
ACCB459	VINCAMINE	15376	CCC12CCCN3C1C4=C(CC3)C5=CC=CC=C5N4C(C2)(C(=O)OC)O
ACCB466	VINDOLININE	24148538	CC1C23CC(C14C5(C2N(CC5)CC=C3)C6=CC=CC=C6N4)C(=O)OC
ACCB475	XANTHOXYLIN	66654	CC(=O)C1=C(C=C(C=C1OC)OC)O
ACCB476	YOHIMBINE	8969	COC(=O)C1C(CCC2C1CC3C4=C(CCN3C2)C5=CC=CC=C5N4)O
ACCB479	ZINGIBERENE	92776	CC1=CCC(C=C1)C(C)CCC=C(C)C
ACCB480	Zwiebelane A	15811990	CC1C(C2SC1S2=O)C
ACCB481	Zwiebelane B	15811989	CC1C(C2SC1S2=O)C

## Sheet: Table S5
Protein targets	UniProt ID	KEGG ID	Pathway name
11-beta-hydroxysteroid dehydrogenase 1	P28845	no hits
11-beta-hydroxysteroid dehydrogenase 2	P80365	no hits
12-Lipoxygenase (12-LOX)	P16050	no hits
15-hydroxyprostaglandin dehydrogenase [NAD+]	P15428	no hits
3-keto-steroid reductase	P56937	no hits
3-oxoacyl-acyl-carrier protein reductase	Q8N4T8	no hits
3-phosphoinositide dependent protein kinase-1	O15530	no hits
5-HT3A Serotonin Receptor	P46098	no hits
5-hydroxytryptamine receptor 1A	P08908	hsa04080	Neuroactive ligand-receptor interaction - Homo sapiens (human)
		hsa04726	Serotonergic synapse - Homo sapiens (human)
5-hydroxytryptamine receptor 1B	P28222	hsa04080	Neuroactive ligand-receptor interaction - Homo sapiens (human)
		hsa04726	Serotonergic synapse - Homo sapiens (human)
5-hydroxytryptamine receptor 1D	P28221	hsa04080	Neuroactive ligand-receptor interaction - Homo sapiens (human)
		hsa04726	Serotonergic synapse - Homo sapiens (human)
5-hydroxytryptamine receptor 2A	P28223	hsa04080	Neuroactive ligand-receptor interaction - Homo sapiens (human)
		hsa04726	Serotonergic synapse - Homo sapiens (human)
5-hydroxytryptamine receptor 2B	P41595	hsa04080	Neuroactive ligand-receptor interaction - Homo sapiens (human)
		hsa04726	Serotonergic synapse - Homo sapiens (human)
5-hydroxytryptamine receptor 2C	P28335	hsa04080	Neuroactive ligand-receptor interaction - Homo sapiens (human)
		hsa04726	Serotonergic synapse - Homo sapiens (human)
5-hydroxytryptamine receptor 5A	P47898	hsa04080	Neuroactive ligand-receptor interaction - Homo sapiens (human)
		hsa04726	Serotonergic synapse - Homo sapiens (human)
5-hydroxytryptamine receptor 6	P50406	hsa04080	Neuroactive ligand-receptor interaction - Homo sapiens (human)
		hsa04726	Serotonergic synapse - Homo sapiens (human)
5-hydroxytryptamine receptor 7	P34969	hsa04080	Neuroactive ligand-receptor interaction - Homo sapiens (human)
		hsa04726	Serotonergic synapse - Homo sapiens (human)
7,8-dihydro-8-oxoguanine triphosphatase	P36639	no hits
Acetylcholine Binding protein	P58154	no hits
Acetylcholinesterase	P22303	hsa04725	Cholinergic synapse
Acyl-protein thioesterase 1	O75608	no hits
Acyl-protein thioesterase 2	O95372	no hits
Disintegrin and metalloproteinase domain-containing protein 17	P78536	no hits
Adenosine A1 receptor	P30542	hsa04080	Neuroactive ligand-receptor interaction
		hsa05034	Alcoholism
		hsa04071	Sphingolipid signaling pathway
		hsa04022	cGMP-PKG signaling pathway
		hsa04270	Vascular smooth muscle contraction
		hsa04024	cAMP signaling pathway
		hsa05222	Small cell lung cancer
		hsa04923	Regulation of lipolysis in adipocytes
		hsa05012	Parkinson disease
Adenosine A2a receptor	P29274	hsa04080	Neuroactive ligand-receptor interaction
		hsa05034	Alcoholism
		hsa04024	cAMP signaling pathway
		hsa04022	cGMP-PKG signaling pathway
		hsa04270	Vascular smooth muscle contraction
		hsa05012	Parkinson disease
Adenosine A3 receptor	P0DMS8	hsa04080	Neuroactive ligand-receptor interaction
		hsa05034	Alcoholism
		hsa04071	Sphingolipid signaling pathway
		hsa04022	cGMP-PKG signaling pathway
		hsa04024	cAMP signaling pathway
		hsa05222	Small cell lung cancer
		hsa05012	Parkinson disease
Adenosine receptor A2b	P29275	hsa04080	Neuroactive ligand-receptor interaction
		hsa05034	Alcoholism
		hsa04022	cGMP-PKG signaling pathway
		hsa04270	Vascular smooth muscle contraction
		hsa05222	Small cell lung cancer
Adiponectin	Q15848	hsa04920	Adipocytokine signaling pathway
2-aminoethanethiol dioxygenase	Q96SZ5	no hits
Alpha-1B adrenergic receptor	P35368	hsa04261	Adrenergic signaling in cardiomyocytes
Alpha-2A adrenergic receptor	P08913	no hits
Alpha-2B adrenergic receptor	P18089	no hits
Alpha-2C adrenergic receptor	P18825	no hits
Adrenergic alpha1B	P35368	no hits
RAC-alpha serine/threonine-protein kinase	P31749	no hits
Aldehyde dehydrogenase 1A1	P00352	no hits
Aldo-keto reductase family 1 member B10	O60218	no hits
Alkaline phosphatase, tissue-nonspecific isozyme	P05186	no hits
DNA oxidative demethylase ALKBH2	Q6NS38	no hits
Alpha-1a adrenergic receptor	P35348	hsa04261	Adrenergic signaling in cardiomyocytes
Alpha-1d adrenergic receptor	P25100	no hits
Alpha-2a adrenergic receptor	P08913	no hits
Alpha-2b adrenergic receptor	P18089	no hits
Alpha-2C adrenergic receptor	P18825	no hits
Alpha-synuclein	P37840	no hits
Amine oxidase (flavin-containing) A	P21397	no hits
Amine oxidase [flavin-containing] B	P27338	no hits
Androgen Receptor	P10275	hsa05215	Prostate cancer
		hsa01522	Endocrine resistance
Aryl hydrocarbon receptor	P35869	hsa04934	Cushing syndrome
Cholinesterase	P06276	hsa04725	Cholinergic synapse
Beta-1 adrenergic receptor	P08588	hsa04261	Adrenergic signaling in cardiomyocytes
Beta-2 adrenergic receptor	P07550	hsa04262	Adrenergic signaling in cardiomyocytes
Beta-3 adrenergic receptor	P13945	hsa04263	Adrenergic signaling in cardiomyocytes
Beta-secretase 1	P56817	no hits
BH3-interacting domain death agonist	P55957	no hits
Bromodomain-containing protein 4	O60885	no hits
Calcium-activated potassium channel subunit alpha-1	Q12791	no hits
Cannabinoid receptor 1	P21554	hsa04723	Retrograde endocannabinoid signaling
		hsa04080	Neuroactive ligand-receptor interaction
Cannabinoid receptor 2	P34972	hsa04723	Retrograde endocannabinoid signaling
		hsa04080	Neuroactive ligand-receptor interaction
Carbonic anhydrase I	P00915	no hits
Carbonic anhydrase II	P00918	no hits
Carbonic anhydrase III	P07451	no hits
Carbonic anhydrase IV	P22748	no hits
Carbonic anhydrase IX	Q16790	no hits
Carbonic anhydrase VA	P35218	no hits
Carbonic anhydrase VB	Q9Y2D0	no hits
Carbonic anhydrase VI	P23280	no hits
Carbonic anhydrase VII	P43166	no hits
Carbonic anhydrase XII	O43570	no hits
Carbonic anhydrase XIII	Q8N1Q1	no hits
Carbonic anhydrase XIV	Q9ULX7	no hits
Carbonyl reductase [NADPH] 1	P16152	no hits
Carboxypeptidase A1	P15085	no hits
Casein kinase I alpha	P48729	hsa04520	Adherens junction
Casein kinase I delta	P48730	no hits
Casein kinase II subunit alpha	P68400	no hits
Casein kinase II subunit alpha 3	Q8NEV1	no hits
Caspase-3	P42574	hsa04210	Apoptosis
		hsa04022	cGMP-PKG signaling pathway
Caspase-4	P49662	no hits
Caspase-7	P55210	hsa04210	Apoptosis
Caspase-8	Q14790	no hits
Caspase-9	P55211	hsa01524	Platinum drug resistance
		hsa04210	Apoptosis
		hsa05417	Lipid and atherosclerosis
Caspase-1	P29466	hsa04621	NOD-like receptor signaling pathway
Catalase	P04040	hsa00860	Porphyrin metabolism
		hsa04213	Longevity regulating pathway - multiple species
		hsa04068	FoxO signaling pathway
Catechol O-methyltransferase (by homology)	P21964	no hits
Cathepsin K	P43235	hsa04621	NOD-like receptor signaling pathway
		hsa05418	Fluid shear stress and atherosclerosis
		hsa04071	Sphingolipid signaling pathway
		hsa04210	Apoptosis
		hsa04145	Phagosome
		hsa04142	Lysosome
		hsa05152	Tuberculosis
		hsa05146	Amoebiasis
		hsa05322	Systemic lupus erythematosus
		hsa05415	Diabetic cardiomyopathy
Cathepsin S	P25774	hsa05418	Fluid shear stress and atherosclerosis
		hsa05322	Systemic lupus erythematosus
		hsa04210	Apoptosis
		hsa04071	Sphingolipid signaling pathway
		hsa05152	Tuberculosis
		hsa05146	Amoebiasis
		hsa04142	Lysosome
		hsa04145	Phagosome
		hsa04621	NOD-like receptor signaling pathway
		hsa05415	Diabetic cardiomyopathy
C-C chemokine receptor type 2	P41597	no hits
G1/S-specific cyclin-D1	P24385	no hits
CDGSH iron-sulfur domain-containing protein 1	Q9NZ45	no hits
Cyclin-dependent kinase 1	P06493	hsa04110	Cell cycle
		hsa04934	Cushing syndrome
Cyclin-dependent kinase 2	P24941	hsa04110	Cell cycle
		hsa04934	Cushing syndrome
Cell division control protein 42 homolog	P60953	hsa04310	Wnt signaling pathway
Choline O-acetyltransferase	P28329	no hits
Serine/threonine-protein kinase Chk1	O14757	no hits
Muscarinic acetylcholine receptor M1	P11229	hsa04725	Cholinergic synapse
		hsa04742	Taste transduction
Muscarinic acetylcholine receptor M3	P20309	hsa04742	Taste transduction
		hsa04725	Cholinergic synapse
Muscarinic acetylcholine receptor M5	P08912	hsa04742	Taste transduction
		hsa04725	Cholinergic synapse
Acetylcholine receptor subunit alpha	P02708	no hits
Neuronal acetylcholine receptor subunit alpha-4	P43681	no hits
Chymotrypsin C	Q99895	no hits
Cannabinoid receptor 1	P21554	hsa04723	Retrograde endocannabinoid signaling
		hsa04080	Neuroactive ligand-receptor interaction
Corticosteroid binding globulin	P08185	no hits
Cystinosin	O60931	hsa04142	Lysosome
Cathepsin B	P07858	hsa05152	Tuberculosis
		hsa05415	Diabetic cardiomyopathy
		hsa05146	Amoebiasis
		hsa04210	Apoptosis
		hsa04071	Sphingolipid signaling pathway
		hsa05322	Systemic lupus erythematosus
		hsa05418	Fluid shear stress and atherosclerosis
		hsa04621	NOD-like receptor signaling pathway
		hsa04145	Phagosome
		hsa04142	Lysosome
C-X-C chemokine receptor type 3	P49682	no hits
Cyclin-dependent kinase 5/CDK5 activator 1	Q15078	no hits
Cyclin-dependent kinase 6	Q00534	hsa04110	Cell cycle
		hsa04934	Cushing syndrome
Cytochrome c	P99999	hsa05208	Chemical carcinogenesis - reactive oxygen species
		hsa05207	Chemical carcinogenesis - receptor activation
		hsa05204	Chemical carcinogenesis - DNA adducts
		hsa00980	Metabolism of xenobiotics by cytochrome P450
		hsa00982	Drug metabolism - cytochrome P450
		hsa01522	Endocrine resistance
		hsa04022	cGMP-PKG signaling pathway
		hsa01100	Metabolic pathways
		hsa00520	Amino sugar and nucleotide sugar metabolism
		hsa04210	Apoptosis
		hsa04145	Phagosome
		hsa00860	Porphyrin metabolism
		hsa00190	Oxidative phosphorylation
Cytochrome P450 1A1	P04798	hsa00980	Metabolism of xenobiotics by cytochrome P450
		hsa00982	Drug metabolism - cytochrome P450
		hsa05208	Chemical carcinogenesis - reactive oxygen species
		hsa01100	Metabolic pathways
		hsa05204	Chemical carcinogenesis - DNA adducts
		hsa05207	Chemical carcinogenesis - receptor activation
Cytochrome P450 1B1	Q16678	hsa00980	Metabolism of xenobiotics by cytochrome P450
		hsa05208	Chemical carcinogenesis - reactive oxygen species
		hsa01100	Metabolic pathways
		hsa05204	Chemical carcinogenesis - DNA adducts
		hsa05207	Chemical carcinogenesis - receptor activation
Cytochrome P450 2A6	P11509	hsa00980	Metabolism of xenobiotics by cytochrome P450
		hsa00982	Drug metabolism - cytochrome P450
		hsa01100	Metabolic pathways
		hsa05204	Chemical carcinogenesis - DNA adducts
		hsa00982	Drug metabolism - cytochrome P450
		hsa00980	Metabolism of xenobiotics by cytochrome P450
		hsa01100	Metabolic pathways
		hsa05207	Chemical carcinogenesis - receptor activation
Cytochrome P450 2B6	P20813	hsa00982	Drug metabolism - cytochrome P450
		hsa00980	Metabolism of xenobiotics by cytochrome P450
		hsa01100	Metabolic pathways
		hsa05207	Chemical carcinogenesis - receptor activation
		hsa00982	Drug metabolism - cytochrome P450
		hsa00980	Metabolism of xenobiotics by cytochrome P450
		hsa01100	Metabolic pathways
		hsa05204	Chemical carcinogenesis - DNA adducts
Cytochrome P450 2E1	P05181	hsa00980	Metabolism of xenobiotics by cytochrome P450
		hsa00982	Drug metabolism - cytochrome P450
		hsa05208	Chemical carcinogenesis - reactive oxygen species
		hsa01100	Metabolic pathways
		hsa05204	Chemical carcinogenesis - DNA adducts
Cytochrome P450 3A4	P08684	hsa00982	Drug metabolism - cytochrome P450
		hsa00980	Metabolism of xenobiotics by cytochrome P450
		hsa01100	Metabolic pathways
		hsa05204	Chemical carcinogenesis - DNA adducts
		hsa05207	Chemical carcinogenesis - receptor activation
Cytochrome P450 3A5	P20815	hsa00980	Metabolism of xenobiotics by cytochrome P450
		hsa00982	Drug metabolism - cytochrome P450
		hsa01100	Metabolic pathways
		hsa05204	Chemical carcinogenesis - DNA adducts
Cystic fibrosis transmembrane conductance regulator	P13569	no hit
Cytochrome P450 11B1	P15538	hsa00980	Metabolism of xenobiotics by cytochrome P450
		hsa01100	Metabolic pathways
		hsa05204	Chemical carcinogenesis - DNA adducts
Cytochrome P450 11B2	P19099	hsa01100	Metabolic pathways
Cytochrome P450 1A2	P05177	hsa00980	Metabolism of xenobiotics by cytochrome P450
		hsa00982	Drug metabolism - cytochrome P450
		hsa05208	Chemical carcinogenesis - reactive oxygen species
		hsa01100	Metabolic pathways
		hsa05204	Chemical carcinogenesis - DNA adducts
		hsa05207	Chemical carcinogenesis - receptor activation
Cytochrome P450 2C19	P33261	hsa00982	Drug metabolism - cytochrome P450
		hsa01100	Metabolic pathways
		hsa05204	Chemical carcinogenesis - DNA adducts
Cytochrome P450 2D6	P10635	hsa00982	Drug metabolism - cytochrome P450
		hsa00980	Metabolism of xenobiotics by cytochrome P450
		hsa01522	Endocrine resistance
D(1A) dopamine receptor	P21728	no hits
D(1B) dopamine receptor	P21918	no hits
D(2) dopamine receptor	P14416	no hits
D(3) dopamine receptor	P35462	no hits
D(4) dopamine receptor	P21917	no hits
D-amino-acid oxidase	P14920	no hits
Delta opioid receptor	P41143	no hits
Dehydrogenase/reductase SDR family member 4-like 2	Q6PKH6	no hits
Diablo IAP-binding mitochondrial protein	Q9NR28	no hits
Dihydrofolate reductase	P00374	no hits
Dipeptidyl peptidase 4	P27487	no hits
Dipeptidyl peptidase II	Q9UHL4	no hits
DNA polymerase beta	P06746	hsa03030	DNA replication
DNA topoisomerase 1	P11387	no hits
DNA topoisomerase II alpha	P11388	no hits
Dual specificity mitogen-activated protein kinase kinase 1	Q02750	no hits
Dual specificity protein kinase CLK2	P49760	no hits
Dual specificity protein kinase CLK4	Q9HAZ1	no hits
Dual specificity protein phosphatase 3	P51452	no hits
Dual-specificity tyrosine-phosphorylation regulated kinase 1A	Q13627	no hits
Dynamin-1	Q05193	no hits
Endothelin receptor type B	P24530	no hits
Egl nine homolog 1	Q9GZT9	no hits
Endoplasmin	P14625	no hits
Enoyl-acyl-carrier protein reductase		no hits
Epidermal growth factor receptor	P00533	hsa04012	ErbB signaling pathway
		hsa05224	Breast cancer
		hsa04912	GnRH signaling pathway
Epoxide hydrolase 1	P07099	no hits
Eosinophil peroxidase	P11678	no hits
Estrogen receptor	P03372	hsa05207	Chemical carcinogenesis - receptor activation
		hsa04915	Estrogen signaling pathway
		hsa05224	Breast cancer
		hsa05213	Endometrial cancer
		hsa01522	Endocrine resistance
		hsa04917	Prolactin signaling pathway
		hsa04929	GnRH secretion
		hsa05200	Pathways in cancer
		hsa05208	Chemical carcinogenesis - reactive oxygen species
Estradiol receptor beta (ERβ)	Q92731	no hits
Fatty acid binding protein adipocyte	P15090	hsa04923	Regulation of lipolysis in adipocytes
Fatty acid-binding protein, liver	P07148	no hits
Free fatty acid receptor 1	O14842	hsa04146	Peroxisome
G protein-activated inward rectifier potassium channel 1	P48549	no hits
Galanin receptor 3	O60755	hsa04080	Neuroactive ligand-receptor interaction
Gamma-butyrobetaine dioxygenase	O75936	no hits
Geranylgeranyl transferase type I beta subunit	P53609	no hits
Glucagon receptor	P47871	hsa04080	Neuroactive ligand-receptor interaction
		hsa04911	Insulin secretion
		hsa04217	Necroptosis
Glucocorticoid receptor	P04150	hsa04080	Neuroactive ligand-receptor interaction
		hsa04911	Insulin secretion
		hsa04217	Necroptosis
Glucose-6-phosphate 1-dehydrogenase	P11413	no hits
Glutamate receptor ionotropic, NMDA 2B	Q13224	no hits
Glutamine synthetase	P15104	no hits
Glycine receptor subunit alpha-1	P23415	no hits
Glycogen synthase kinase-3 beta	P49841	no hits
G-protein coupled bile acid receptor 1	Q8TDU6	hsa04726	Serotonergic synapse
Glutathione reductase, mitochondrial	P00390	no hits
Glutathione S-transferase Mu 2	P28161	hsa05215	Prostate cancer
Glutathione S-transferase P	P09211	hsa05215	Prostate cancer
Histone H2AX	P16104	hsa04613	Neutrophil extracellular trap formation
		hsa05034	Alcoholism
Heat shock protein HSP 90-alpha	P07900	no hits
Heat shock protein HSP 90-beta	P08238	no hits
Heme oxygenase 1 (by homology)	P09601	no hits
Hepatocyte growth factor receptor	P08581	hsa05161	Hepatitis B
		hsa05203	Viral carcinogenesis
Potassium voltage-gated channel subfamily H member 2	Q12809	no hits
Hypoxia-inducible factor 1-alpha	Q16665	no hits
Histamine H1 receptor	P35367	hsa04080	Neuroactive ligand-receptor interaction
		hsa04750	Inflammatory mediator regulation of TRP channels
Histamine H2 Receptor	P25021	hsa04080	Neuroactive ligand-receptor interaction
		hsa05310	Asthma
Histamine H3 receptor	Q9Y5N1	hsa04080	Neuroactive ligand-receptor interaction
Histamine H4 receptor	Q9H3N8	hsa04080	Neuroactive ligand-receptor interaction
Histone acetyltransferase p300	Q09472	hsa04330	Notch signaling pathway
Histone deacetylase 1	Q13547	hsa04330	Notch signaling pathway
		hsa04213	Longevity regulating pathway - multiple species
Histone deacetylase 6	Q9UBN7	hsa04330	Notch signaling pathway
		hsa04213	Longevity regulating pathway - multiple species
Histone deacetylase 8	Q9BY41	hsa04330	Notch signaling pathway
		hsa04213	Longevity regulating pathway - multiple species
Heme oxygenase 1	P09601	no hits
Heme oxygenase 2	P30519	no hits
Hormone sensitive lipase	Q05469	hsa04923	Regulation of lipolysis in adipocytes
		hsa04911	Insulin secretion
		hsa04020	Calcium signaling pathway
5-hydroxytryptamine receptor 1F	P30939	hsa04080	Neuroactive ligand-receptor interaction
		hsa04726	Serotonergic synapse
Huntingtin	P42858	hsa05016	Huntington disease
Hydroxycarboxylic acid receptor 2	Q8TDS4	no hits
Induced myeloid leukemia cell differentiation protein Mcl-1	Q07820	no hits
Inhibitor of nuclear factor kappa B kinase beta subunit	O14920	no hits
Inosine-5'-monophosphate dehydrogenase 2	P12268	no hits
Inositol hexakisphosphate kinase 2	Q9UHH9	no hits
Interleukin-1 beta	P01584	hsa04064	NF-kappa B signaling pathway
Interleukin-6	P05231	hsa05171	Coronavirus disease - COVID-19
Isocitrate dehydrogenase [NADP] cytoplasmic	O75874	no hits
Kappa Opioid receptor	P41145	no hits
Potassium channel subfamily K member 3	O14649	no hits
Lanosterol synthase	P48449	no hits
Leucine-rich repeat serine/threonine-protein kinase 2	Q5S007	no hits
Leukotriene A4 hydrolase	P09960	no hits
Leukotriene B4 receptor 1	Q15722	hsa04080	Neuroactive ligand-receptor interaction
		hsa04726	Serotonergic synapse
		hsa04750	Inflammatory mediator regulation of TRP channels
		hsa03320	PPAR signaling pathway
		hsa05310	Asthma
		hsa04976	Bile secretion
Macrophage migration inhibitory factor	P14174	no hits
Mannose-6-phosphate isomerase	P34949	no hits
Amine oxidase [flavin-containing] A	P21397	no hits
MAP kinase-interacting serine/threonine-protein kinase 1	Q9BUB5	no hits
MAP kinase-interacting serine/threonine-protein kinase 2	Q9HBH9	no hits
Mitogen-activated protein kinase 1	P28482	hsa04910	Insulin signaling pathway
		hsa04912	GnRH signaling pathway
		hsa04010	MAPK signaling pathway
		hsa04012	ErbB signaling pathway
		hsa04917	Prolactin signaling pathway
		hsa04713	Circadian entrainment
		hsa04370	VEGF signaling pathway
Mitogen-activated protein kinase 14	Q16539	hsa04910	Insulin signaling pathway
		hsa04912	GnRH signaling pathway
		hsa04012	ErbB signaling pathway
		hsa04917	Prolactin signaling pathway
		hsa04010	MAPK signaling pathway
		hsa04370	VEGF signaling pathway
		hsa04713	Circadian entrainment
Mitogen-activated protein kinase 3	P27361	hsa04910	Insulin signaling pathway
		hsa04012	ErbB signaling pathway
		hsa04912	GnRH signaling pathway
		hsa04010	MAPK signaling pathway
		hsa04917	Prolactin signaling pathway
		hsa04370	VEGF signaling pathway
		hsa04713	Circadian entrainment
Mitogen-activated protein kinase 8	P45983	hsa04910	Insulin signaling pathway
		hsa04912	GnRH signaling pathway
		hsa04010	MAPK signaling pathway
		hsa04012	ErbB signaling pathway
		hsa04917	Prolactin signaling pathway
		hsa04370	VEGF signaling pathway
		hsa04713	Circadian entrainment
Mast/stem cell growth factor receptor Kit	P10721	no hits
Matrix metalloproteinase 9	P14780	hsa04218	Cellular senescence
		hsa05219	Bladder cancer
Melanocortin receptor 4	P32245	hsa04080	Neuroactive ligand-receptor interaction
		hsa04915	Estrogen signaling pathway
Melatonin receptor 1A	P48039	hsa04080	Neuroactive ligand-receptor interaction
Melatonin receptor 1B	P49286	hsa04080	Neuroactive ligand-receptor interaction
Metabotropic glutamate receptor 1	Q13255	hsa04724	Glutamatergic synapse
		hsa04080	Neuroactive ligand-receptor interaction
		hsa04727	GABAergic synapse
Metabotropic glutamate receptor 4	Q14833	hsa04724	Glutamatergic synapse
		hsa04080	Neuroactive ligand-receptor interaction
		hsa04727	GABAergic synapse
Metabotropic glutamate receptor 5	P41594	hsa04724	Glutamatergic synapse
		hsa04080	Neuroactive ligand-receptor interaction
		hsa04727	GABAergic synapse
Methionine aminopeptidase 2	P50579	no hits
Microtubule-associated protein 2	P11137	no hits
Mineralocorticoid receptor	P08235	hsa04960	Aldosterone-regulated sodium reabsorption
Mitochondrial 2-oxodicarboxylate carrier	Q9BQT8	no hits
Cyanocobalamin reductase / alkylcobalamin dealkylase	Q9Y4U1	no hits
Monoglyceride lipase	Q99685	hsa04923	Regulation of lipolysis in adipocytes
Multidrug and toxin extrusion protein 1	Q96FL8	no hits
Muscarinic acetylcholine receptor M1	P11229	hsa04725	Cholinergic synapse
		hsa04742	Taste transduction
Muscarinic acetylcholine receptor M2	P08172	hsa04725	Cholinergic synapse
Muscarinic acetylcholine receptor M3	P20309	hsa04742	Taste transduction
		hsa04725	Cholinergic synapse
Muscarinic acetylcholine receptor M4	P08173	hsa04742	Taste transduction
		hsa04725	Cholinergic synapse
Muscarinic acetylcholine receptor M5	P08912	hsa04742	Taste transduction
		hsa04725	Cholinergic synapse
Mu-type opioid receptor	P35372	no hits
Transcriptional activator Myb	P10242	no hits
Myeloperoxidase	P05164	no hits
Myoglobin	P02144	hsa04978	Mineral absorption
		hsa00860	Porphyrin metabolism
NACHT, LRR and PYD domains-containing protein 3	Q96P20	no hits
NAD-dependent deacetylase sirtuin 1	Q96EB6	no hits
NADPH oxidase 4	Q9NPH5	hsa04613	Neutrophil extracellular trap formation
		hsa04670	Leukocyte transendothelial migration
		hsa04933	AGE-RAGE signaling pathway in diabetic complications
		hsa05208	Chemical carcinogenesis - reactive oxygen species
		hsa04936	Alcoholic liver disease
		hsa05417	Lipid and atherosclerosis
		hsa05171	Coronavirus disease - COVID-19
		hsa05020	Prion disease
		hsa05415	Diabetic cardiomyopathy
		hsa04145	Phagosome
		hsa04062	Chemokine signaling pathway
		hsa04666	Fc gamma R-mediated phagocytosis
		hsa05140	Leishmaniasis
Neuronal acetylcholine receptor protein alpha-7 subunit	P36544	no hits
Neuronal acetylcholine receptor subunit alpha-2	Q15822	no hits
Neuronal acetylcholine receptor subunit alpha-3	P32297	no hits
Neuronal acetylcholine receptor subunit alpha-4	P43681	no hits
Neuropeptide Y receptor type 5	Q15761	no hits
Nuclear factor of activated T-cells, cytoplasmic 1	O95644	no hits
Nischarin	Q9Y2I1	no hits
Nitric Oxide Synthase, endothelial	P29474	no hits
Nitric oxide synthase, inducible	P35228	no hits
Nitric-oxide synthase, brain	P29475	no hits
Nociceptin receptor	P41146	no hits
Nitric oxide synthase, brain	P29475	no hits
Nitric oxide synthase, inducible	P35228	no hits
NAD(P)H dehydrogenase [quinone] 1	P15559	no hits
Nuclear factor erythroid 2-related factor 2	Q16236	no hits
Nuclear receptor ROR-alpha	P35398	no hits
Nuclear receptor ROR-gamma	P51449	no hits
Nuclear receptor subfamily 1 group I member 3	Q14994	no hits
Nuclear receptor subfamily 4 group A member 1	P22736	no hits
Orexin receptor 2	O43614	hsa04080	Neuroactive ligand-receptor interaction
P2X purinoceptor 7	Q99572	no hits
Pancreatic triacylglycerol lipase	P16233	hsa04975	Fat digestion and absorption
Poly [ADP-ribose] polymerase 1	P09874	no hits
Period circadian protein homolog 2	O15055	no hits
Peroxisome proliferator-activated receptor alpha	Q07869	hsa04936	Alcoholic liver disease
		hsa03320	PPAR signaling pathway
Peroxisome proliferator-activated receptor delta	Q03181	hsa03320	PPAR signaling pathway
Peroxisome proliferator-activated receptor gamma	P37231	hsa03320	PPAR signaling pathway
PH domain leucine-rich repeat-containing protein phosphatase 2	Q6ZVD8	no hits
Plasma kallikrein	P03952	hsa04610	Complement and coagulation cascades
Platelet activating factor receptor	P25105	hsa04080	Neuroactive ligand-receptor interaction
Plectin	Q15149	no hits
Poly [ADP-ribose] polymerase tankyrase-1	O95271	no hits
Poly [ADP-ribose] polymerase tankyrase-2	Q9H2K2	no hits
Poly [ADP-ribose] polymerase-1	P09874	no hits
Polyadenylate-binding protein 1	P11940	no hits
Potassium channel subfamily K member 2	O95069	no hits
Potassium-transporting ATPase alpha chain 2	P54707	no hits
Progesterone receptor	P06401	hsa05207	Chemical carcinogenesis - receptor activation
		hsa05224	Breast cancer
		hsa05213	Endometrial cancer
		hsa04934	Cushing syndrome
		hsa05215	Prostate cancer
		hsa04917	Prolactin signaling pathway
		hsa05200	Pathways in cancer
Proliferating cell nuclear antigen	P12004	no hits
Prolyl endopeptidase	P48147	no hits
Prostaglandin E synthase	O14684	no hits
Protein arginine N-methyltransferase 6	Q96LA8	no hits
Protein kinase C alpha	P17252	hsa04933	AGE-RAGE signaling pathway in diabetic complications
		hsa04936	Alcoholic liver disease
		hsa01522	Endocrine resistance
		hsa04662	B cell receptor signaling pathway
		hsa04520	Adherens junction
		hsa04931	Insulin resistance
		hsa04934	Cushing syndrome
		hsa04022	cGMP-PKG signaling pathway
		hsa04744	Phototransduction
		hsa04922	Glucagon signaling pathway
		hsa04921	Oxytocin signaling pathway
		hsa04152	AMPK signaling pathway
		hsa04072	Phospholipase D signaling pathway
		hsa04915	Estrogen signaling pathway
		hsa04010	MAPK signaling pathway
		hsa04919	Thyroid hormone signaling pathway
Protein kinase C delta	Q05655	hsa01522	Endocrine resistance
		hsa04010	MAPK signaling pathway
Protein kinase C epsilon	Q02156	hsa04933	AGE-RAGE signaling pathway in diabetic complications
		hsa04710	Circadian rhythm
		hsa04072	Phospholipase D signaling pathway
Protein tyrosine kinase 2 beta	Q14289	hsa04520	Adherens junction
		hsa05220	Chronic myeloid leukemia
		hsa04662	B cell receptor signaling pathway
		hsa04917	Prolactin signaling pathway
Protein tyrosine phosphatase receptor type C-associated protein	Q14761	no hits
Proteinase-activated receptor 1	P25116	hsa04080	Neuroactive ligand-receptor interaction
Prothrombin	P00734	no hits
Prostaglandin G/H synthase 2	P35354	no hits
Tyrosine-protein phosphatase non-receptor type 1	P18031	no hits
RAS guanyl-releasing protein 1 (by homology)	A0A2I2YL65	no hits
Ras-related C3 botulinum toxin substrate 1	P63000	no hits
Receptor-type tyrosine-protein kinase FLT3	P36888	no hits
Receptor-type tyrosine-protein phosphatase S	Q13332	no hits
Retinoic acid receptor gamma	P13631	hsa03320	PPAR signaling pathway
Rho GDP-dissociation inhibitor 1	P52565	no hits
Rho-associated protein kinase 2	O75116	hsa04310	Wnt signaling pathway
Serine/threonine-protein kinase 33	Q9BYT3	no hits
Serine/threonine-protein kinase B-raf	P15056	no hits
Serine/threonine-protein kinase Chk1	O14757	no hits
Serine/threonine-protein kinase mTOR	P42345	no hits
Serine/threonine-protein kinase PIM1	P11309	no hits
Serine/threonine-protein kinase PLK1	P53350	no hits
Serine/threonine-protein kinase TAO2	Q9UL54	no hits
Serine/threonine-protein kinase WEE1	P30291	no hits
Serine/threonine-protein kinase/endoribonuclease IRE1	O75460	no hits
Serine/threonine-protein kinase/endoribonuclease IRE1 Alpha	O75460	no hits
Serine-protein kinase ATM	Q13315	no hits
Serotonin 1a (5-HT1a) receptor	P08908	hsa04726	Serotonergic synapse
Serotonin 1b (5-HT1b) receptor	P28222	no hits
Serotonin 1d (5-HT1d) receptor	P28221	no hits
Serotonin 1e (5-HT1e) receptor	P28566	no hits
Serotonin 2a (5-HT2a) receptor	P28223	hsa04726	Serotonergic synapse
Serotonin 2b (5-HT2b) receptor	P41595	no hits
Serotonin 2c (5-HT2c) receptor	P28335	no hits
Serotonin 3a (5-HT3a) receptor	P46098	no hits
Serotonin 5a (5-HT5a) receptor	P47898	no hits
Serotonin 7 (5-HT7) receptor	P34969	no hits
Antithrombin-III	P01008	no hits
Heparin cofactor 2	P05546	hsa01100	Metabolic pathways
Sigma non-opioid intracellular receptor 1	Q99720	no hits
Signal transducer and activator of transcription 3	P40763	hsa04630	JAK-STAT signaling pathway
		hsa04658	Th1 and Th2 cell differentiation
Vesicular acetylcholine transporter	Q16572	no hits
Small conductance calcium-activated potassium channel protein 1	Q92952	no hits
Small conductance calcium-activated potassium channel protein 2	Q9H2S1	no hits
Small conductance calcium-activated potassium channel protein 3	Q9UGI6	no hits
Zinc finger protein SNAI2	O43623	no hits
Sodium channel protein type IV alpha subunit	P35499	no hits
Sodium channel protein type IX alpha subunit	Q15858	no hits
Sodium/glucose cotransporter 2	P31639	no hits
Sodium-dependent dopamine transporter	Q01959	no hits
Sodium-dependent serotonin transporter	P31645	no hits
Solute carrier family 22 member 2	O15244	no hits
Solute carrier organic anion transporter family member 2B1	O94956	no hits
Squalene monooxygenase	Q14534	no hits
Somatostatin	P61278	hsa04935	Growth hormone synthesis, secretion and action
		hsa04971	Gastric acid secretion
		hsa04080	Neuroactive ligand-receptor interaction
Sterol regulatory element-binding protein 2	Q12772	no hits
Subtilisin/kexin type 7	Q16549	no hits
Succinate semialdehyde dehydrogenase	P51649	no hits
Sucrase-isomaltase	P14410	no hits
Synaptic vesicular amine transporter (by homology)	Q27963	no hits
Microtubule-associated protein tau	P10636	no hits
Thromboxane A2 receptor	P21731	hsa04080	Neuroactive ligand-receptor interaction
		hsa04726	Serotonergic synapse
		hsa04611	Platelet activation
		hsa04976	Bile secretion
Telomerase reverse transcriptase	O14746	no hits
Thromboxane-A synthase	P24557	no hit
Thymidylate synthase	P04818	no hit
Thyroid hormone receptor alpha	P10827	hsa04919	Thyroid hormone signaling pathway
		hsa04080	Neuroactive ligand-receptor interaction
DNA topoisomerase 2-alpha	P11388	no hits
Cellular tumor antigen p53	P04637	hsa05161	Hepatitis B
		hsa05165	Human papillomavirus infection
		hsa05166	Human T-cell leukemia virus 1 infection
Trace amine-associated receptor 1	Q96RJ0	no hits
Transient receptor potential cation channel subfamily A member 1	O75762	no hits
Transient receptor potential cation channel subfamily M member 8	Q7Z2W7	no hits
Transient receptor potential cation channel subfamily V member 1	Q8NER1	no hits
Transient receptor potential cation channel subfamily V member 3	Q8NET8	no hits
Transient receptor protein 5 (TRPC5)	Q9UL62	no hits
Transthyretin	P02766	no hits
Transient receptor potential cation channel subfamily A member 1	O75762	no hits
Transient receptor potential cation channel subfamily M member 8	Q7Z2W7	no hits
Transient receptor potential cation channel subfamily V member 1	Q8NER1	no hits
Transient receptor potential cation channel subfamily V member 3	Q8NET8	no hits
Tubulin beta-1 chain	Q9H4B7	no hits
Tubulin beta-3 chain	Q13509	no hits
Tubulin--tyrosine ligase	Q8NG68	no hits
Thioredoxin reductase 1, cytoplasmic	Q16881	no hits
Tyrosinase	P14679	hsa04916	Melanogenesis
Tyrosine-protein kinase ABL1	P06239	no hits
Tyrosine-protein kinase BTK	Q06187	no hits
Tyrosine-protein kinase FYN	P06241	no hits
Tyrosine-protein kinase JAK1	P23458	no hits
Tyrosine-protein kinase JAK2	O60674	no hits
Tyrosine-protein kinase JAK3	P52333	no hits
Tyrosine-protein kinase Lck	P06239	no hits
Tyrosine-protein kinase receptor FLT3	P36888	no hits
Tyrosine-protein kinase SYK	P43405	no hits
Tyrosine-protein kinase TYK2	P29597	no hits
Tyrosyl-DNA phosphodiesterase 2	O95551	no hits
UDP-glucuronosyltransferase 2B7	P16662	no hits
UDP-glucuronosyltransferase 1A1	P22309	no hits
UDP-glucuronosyltransferase 1A10	Q9HAW8	no hits
UDP-glucuronosyltransferase 1A3	P35503	no hits
UDP-glucuronosyltransferase 1A7	Q9HAW7	no hits
UDP-glucuronosyltransferase 1A8	Q9HAW9	no hits
Uracil nucleotide/cysteinyl leukotriene receptor	Q13304	no hits
Vascular endothelial growth factor A	P15692	hsa05211	Renal cell carcinoma
		hsa05219	Bladder cancer
Vascular endothelial growth factor receptor 2	P35968	hsa05219	Bladder cancer
Vasopressin V1a receptor	P37288	no hits
Vitamin D receptor	P11473	hsa04977	Vitamin digestion and absorption
		hsa04928	Parathyroid hormone synthesis, secretion and action
		hsa05323	Rheumatoid arthritis
		hsa05223	Non-small cell lung cancer
		hsa04976	Bile secretion
		hsa05152	Tuberculosis
Pantetheinase	O95497	no hits
Pantetheine hydrolase VNN2	O95498	no hits
Voltage-gated N-type calcium channel alpha-1B subunit	Q00975	no hits
Voltage-gated potassium channel, IKs; KCNQ1(Kv7.1)/KCNE1(MinK)	P51787	no hits
Xanthine dehydrogenase	P47989	no hits
X-box-binding protein 1	P17861	no hits
Zinc finger protein GLI1	P08151	no hits
Zinc finger protein GLI2	P10070	no hits
